# Supplementary material for: Exploring perceived walkability in one-way commercial streets: An application of 360° immersive videos
Source: PLoS One. 2024 Dec 30;19(12):e0315828. doi: 10.1371/journal.pone.0315828 (PMC11684695; doi:10.1371/journal.pone.0315828)
Supplement: S1 Data — (XLS) [file pone.0315828.s002.xls]

## Sheet: data
random_ID	scenario	Road_type_code	Road_type	Direction	Width_road	Convenience	Safe_walk	Safe_cross	Attractiveness	Willing_walk	Safety_walk_cross	B_plane_var	Bench	car_parked	people	P_A1_age	P_A2_gender	P_A3_wearglass	P_A4_health	P_A5_driving_lic	P_A6_travel._mode	P_A7_accident	P_A7_1_accident_type	P_B1_.VR_experience	P_D1_Hurry_Cross	P_D2_Jaywalk_No_Hurry	P_D3_Jaywalk_No_Car	P_D4_Jaywalk_with_Dest	P_D5_Careful_Compared	P_D6_Walk_On_Road	P_D7_Cross_Busy_Stopped	P_D8_Cross_No_Mind	P_D9_Diff_Thinking_Walk	P_D10_Cell_Phone_Cross	P_D11_Cross_Unclear_Surr	P_D12_Likelihood_Compared	P_D13_Willing_Detour_Safety	P_D14_Willing_Take_Risks	F_A1_Clear_Differences	F_A2_Effect_Env_Traffic_Safe	F_B1_Realistic_Situation	F_B2_Feel_Visited_Place	F_B3_Immersion_Presented	F_B4__Intense	F_C2.1.Presence_sidewalk	F_C2.1.building	F_C2.1.parked_car	F_C2.1.pavement	F_C2.1.street_facilities
1	S2	Sidewalk8	One way with sidewalk	back	8_meter	2	2	1	2	2	1	No	Yes	0	5	N.A.	N.A.	No	No	Yes	public transport	Yes	vehicle-related	Yes	3	2	4	4	4	2	2	2	2	3	2	2	4	3	3	4	4	4	4	3	1	1	1	2	Yes
1	S6	Shared8	One way without sidewalk	back	8_meter	3	2	2	2	2	0	No	No	1	7	N.A.	N.A.	No	No	Yes	public transport	Yes	vehicle-related	Yes	3	2	4	4	4	2	2	2	2	3	2	2	4	3	3	4	4	4	4	3	1	1	1	2	Yes
1	S3	Sidewalk12	Wider one way with sidewalk	forward	12_meter	4	4	3	2	3	1	Yes	Yes	0	8	N.A.	N.A.	No	No	Yes	public transport	Yes	vehicle-related	Yes	3	2	4	4	4	2	2	2	2	3	2	2	4	3	3	4	4	4	4	3	1	1	1	2	Yes
1	S1	Sidewalk8	One way with sidewalk	forward	8_meter	3	2	2	2	2	0	No	No	1	4	N.A.	N.A.	No	No	Yes	public transport	Yes	vehicle-related	Yes	3	2	4	4	4	2	2	2	2	3	2	2	4	3	3	4	4	4	4	3	1	1	1	2	Yes
1	S10	Two-way8	Two way	back	8_meter	1	1	1	1	1	0	Yes	No	4	6	N.A.	N.A.	No	No	Yes	public transport	Yes	vehicle-related	Yes	3	2	4	4	4	2	2	2	2	3	2	2	4	3	3	4	4	4	4	3	1	1	1	2	Yes
1	S5	Shared8	One way without sidewalk	forward	8_meter	3	3	2	2	3	1	Yes	No	2	4	N.A.	N.A.	No	No	Yes	public transport	Yes	vehicle-related	Yes	3	2	4	4	4	2	2	2	2	3	2	2	4	3	3	4	4	4	4	3	1	1	1	2	Yes
1	S8	Pedestrian8	Pedestrian only	back	8_meter	4	4	4	3	3	0	Yes	No	0	18	N.A.	N.A.	No	No	Yes	public transport	Yes	vehicle-related	Yes	3	2	4	4	4	2	2	2	2	3	2	2	4	3	3	4	4	4	4	3	1	1	1	2	Yes
1	S9	Two-way8	Two way	forward	8_meter	2	2	2	2	3	0	No	No	7	9	N.A.	N.A.	No	No	Yes	public transport	Yes	vehicle-related	Yes	3	2	4	4	4	2	2	2	2	3	2	2	4	3	3	4	4	4	4	3	1	1	1	2	Yes
1	S4	Sidewalk12	Wider one way with sidewalk	back	12_meter	3	3	3	2	2	0	No	Yes	1	5	N.A.	N.A.	No	No	Yes	public transport	Yes	vehicle-related	Yes	3	2	4	4	4	2	2	2	2	3	2	2	4	3	3	4	4	4	4	3	1	1	1	2	Yes
1	S7	Pedestrian8	Pedestrian only	forward	8_meter	4	4	4	3	4	0	Yes	No	0	15	N.A.	N.A.	No	No	Yes	public transport	Yes	vehicle-related	Yes	3	2	4	4	4	2	2	2	2	3	2	2	4	3	3	4	4	4	4	3	1	1	1	2	Yes
29	S2	Sidewalk8	One way with sidewalk	back	8_meter	2	2	2	2	2	0	No	Yes	0	5	N.A.	N.A.	No	No	Yes	public transport	No	No	No	2	2	3	3	4	2	3	1	4	3	2	1	2	3	4	4	4	4	4	3	3	2	2	4	Yes
29	S6	Shared8	One way without sidewalk	back	8_meter	2	2	2	3	4	0	No	No	1	7	N.A.	N.A.	No	No	Yes	public transport	No	No	No	2	2	3	3	4	2	3	1	4	3	2	1	2	3	4	4	4	4	4	3	3	2	2	4	Yes
29	S3	Sidewalk12	Wider one way with sidewalk	forward	12_meter	4	4	4	4	3	0	Yes	Yes	0	8	N.A.	N.A.	No	No	Yes	public transport	No	No	No	2	2	3	3	4	2	3	1	4	3	2	1	2	3	4	4	4	4	4	3	3	2	2	4	Yes
29	S1	Sidewalk8	One way with sidewalk	forward	8_meter	4	3	2	3	3	1	No	No	1	4	N.A.	N.A.	No	No	Yes	public transport	No	No	No	2	2	3	3	4	2	3	1	4	3	2	1	2	3	4	4	4	4	4	3	3	2	2	4	Yes
29	S10	Two-way8	Two way	back	8_meter	1	1	1	2	2	0	Yes	No	4	6	N.A.	N.A.	No	No	Yes	public transport	No	No	No	2	2	3	3	4	2	3	1	4	3	2	1	2	3	4	4	4	4	4	3	3	2	2	4	Yes
29	S5	Shared8	One way without sidewalk	forward	8_meter	2	2	2	4	3	0	Yes	No	2	4	N.A.	N.A.	No	No	Yes	public transport	No	No	No	2	2	3	3	4	2	3	1	4	3	2	1	2	3	4	4	4	4	4	3	3	2	2	4	Yes
29	S8	Pedestrian8	Pedestrian only	back	8_meter	4	4	3	4	3	1	Yes	No	0	18	N.A.	N.A.	No	No	Yes	public transport	No	No	No	2	2	3	3	4	2	3	1	4	3	2	1	2	3	4	4	4	4	4	3	3	2	2	4	Yes
29	S9	Two-way8	Two way	forward	8_meter	2	2	2	2	2	0	No	No	7	9	N.A.	N.A.	No	No	Yes	public transport	No	No	No	2	2	3	3	4	2	3	1	4	3	2	1	2	3	4	4	4	4	4	3	3	2	2	4	Yes
29	S4	Sidewalk12	Wider one way with sidewalk	back	12_meter	1	2	2	2	3	0	No	Yes	1	5	N.A.	N.A.	No	No	Yes	public transport	No	No	No	2	2	3	3	4	2	3	1	4	3	2	1	2	3	4	4	4	4	4	3	3	2	2	4	Yes
29	S7	Pedestrian8	Pedestrian only	forward	8_meter	4	2	4	4	4	-2	Yes	No	0	15	N.A.	N.A.	No	No	Yes	public transport	No	No	No	2	2	3	3	4	2	3	1	4	3	2	1	2	3	4	4	4	4	4	3	3	2	2	4	Yes
64	S2	Sidewalk8	One way with sidewalk	back	8_meter	3	2	2	2	2	0	No	Yes	0	5	N.A.	N.A.	Yes	No	Yes	automobile	No	No	No	3	2	3	3	4	1	3	2	3	2	2	2	2	2	3	3	4	4	4	3	1	1	1	1	Yes
64	S6	Shared8	One way without sidewalk	back	8_meter	3	2	2	2	2	0	No	No	1	7	N.A.	N.A.	Yes	No	Yes	automobile	No	No	No	3	2	3	3	4	1	3	2	3	2	2	2	2	2	3	3	4	4	4	3	1	1	1	1	Yes
64	S3	Sidewalk12	Wider one way with sidewalk	forward	12_meter	4	3	3	3	3	0	Yes	Yes	0	8	N.A.	N.A.	Yes	No	Yes	automobile	No	No	No	3	2	3	3	4	1	3	2	3	2	2	2	2	2	3	3	4	4	4	3	1	1	1	1	Yes
64	S1	Sidewalk8	One way with sidewalk	forward	8_meter	3	3	2	2	2	1	No	No	1	4	N.A.	N.A.	Yes	No	Yes	automobile	No	No	No	3	2	3	3	4	1	3	2	3	2	2	2	2	2	3	3	4	4	4	3	1	1	1	1	Yes
64	S10	Two-way8	Two way	back	8_meter	3	2	2	2	2	0	Yes	No	4	6	N.A.	N.A.	Yes	No	Yes	automobile	No	No	No	3	2	3	3	4	1	3	2	3	2	2	2	2	2	3	3	4	4	4	3	1	1	1	1	Yes
64	S5	Shared8	One way without sidewalk	forward	8_meter	3	3	3	2	2	0	Yes	No	2	4	N.A.	N.A.	Yes	No	Yes	automobile	No	No	No	3	2	3	3	4	1	3	2	3	2	2	2	2	2	3	3	4	4	4	3	1	1	1	1	Yes
64	S8	Pedestrian8	Pedestrian only	back	8_meter	4	4	4	3	3	0	Yes	No	0	18	N.A.	N.A.	Yes	No	Yes	automobile	No	No	No	3	2	3	3	4	1	3	2	3	2	2	2	2	2	3	3	4	4	4	3	1	1	1	1	Yes
64	S9	Two-way8	Two way	forward	8_meter	3	2	2	2	1	0	No	No	7	9	N.A.	N.A.	Yes	No	Yes	automobile	No	No	No	3	2	3	3	4	1	3	2	3	2	2	2	2	2	3	3	4	4	4	3	1	1	1	1	Yes
64	S4	Sidewalk12	Wider one way with sidewalk	back	12_meter	4	4	4	3	3	0	No	Yes	1	5	N.A.	N.A.	Yes	No	Yes	automobile	No	No	No	3	2	3	3	4	1	3	2	3	2	2	2	2	2	3	3	4	4	4	3	1	1	1	1	Yes
64	S7	Pedestrian8	Pedestrian only	forward	8_meter	4	4	4	3	3	0	Yes	No	0	15	N.A.	N.A.	Yes	No	Yes	automobile	No	No	No	3	2	3	3	4	1	3	2	3	2	2	2	2	2	3	3	4	4	4	3	1	1	1	1	Yes
36	S2	Sidewalk8	One way with sidewalk	back	8_meter	4	5	5	3	4	0	No	Yes	0	5	N.A.	N.A.	No	No	Yes	public transport	No	No	Yes	1	1	2	1	4	1	2	1	4	2	2	5	4	1	4	5	4	4	5	3	1	1	1	2	Yes
36	S6	Shared8	One way without sidewalk	back	8_meter	3	2	3	1	2	-1	No	No	1	7	N.A.	N.A.	No	No	Yes	public transport	No	No	Yes	1	1	2	1	4	1	2	1	4	2	2	5	4	1	4	5	4	4	5	3	1	1	1	2	Yes
36	S3	Sidewalk12	Wider one way with sidewalk	forward	12_meter	5	4	3	3	4	1	Yes	Yes	0	8	N.A.	N.A.	No	No	Yes	public transport	No	No	Yes	1	1	2	1	4	1	2	1	4	2	2	5	4	1	4	5	4	4	5	3	1	1	1	2	Yes
36	S1	Sidewalk8	One way with sidewalk	forward	8_meter	4	3	2	2	3	1	No	No	1	4	N.A.	N.A.	No	No	Yes	public transport	No	No	Yes	1	1	2	1	4	1	2	1	4	2	2	5	4	1	4	5	4	4	5	3	1	1	1	2	Yes
36	S10	Two-way8	Two way	back	8_meter	2	1	1	1	1	0	Yes	No	4	6	N.A.	N.A.	No	No	Yes	public transport	No	No	Yes	1	1	2	1	4	1	2	1	4	2	2	5	4	1	4	5	4	4	5	3	1	1	1	2	Yes
36	S5	Shared8	One way without sidewalk	forward	8_meter	3	3	3	2	2	0	Yes	No	2	4	N.A.	N.A.	No	No	Yes	public transport	No	No	Yes	1	1	2	1	4	1	2	1	4	2	2	5	4	1	4	5	4	4	5	3	1	1	1	2	Yes
36	S8	Pedestrian8	Pedestrian only	back	8_meter	5	5	4	3	4	1	Yes	No	0	18	N.A.	N.A.	No	No	Yes	public transport	No	No	Yes	1	1	2	1	4	1	2	1	4	2	2	5	4	1	4	5	4	4	5	3	1	1	1	2	Yes
36	S9	Two-way8	Two way	forward	8_meter	2	1	1	1	1	0	No	No	7	9	N.A.	N.A.	No	No	Yes	public transport	No	No	Yes	1	1	2	1	4	1	2	1	4	2	2	5	4	1	4	5	4	4	5	3	1	1	1	2	Yes
36	S4	Sidewalk12	Wider one way with sidewalk	back	12_meter	5	3	3	4	4	0	No	Yes	1	5	N.A.	N.A.	No	No	Yes	public transport	No	No	Yes	1	1	2	1	4	1	2	1	4	2	2	5	4	1	4	5	4	4	5	3	1	1	1	2	Yes
36	S7	Pedestrian8	Pedestrian only	forward	8_meter	4	5	4	3	4	1	Yes	No	0	15	N.A.	N.A.	No	No	Yes	public transport	No	No	Yes	1	1	2	1	4	1	2	1	4	2	2	5	4	1	4	5	4	4	5	3	1	1	1	2	Yes
84	S2	Sidewalk8	One way with sidewalk	back	8_meter	3	3	3	4	4	0	No	Yes	0	5	N.A.	N.A.	Yes	No	Yes	public transport	No	No	Yes	4	3	3	2	4	1	4	2	5	4	3	2	1	2	3	4	5	4	4	4	3	3	3	2	Yes
84	S6	Shared8	One way without sidewalk	back	8_meter	2	2	3	3	3	-1	No	No	1	7	N.A.	N.A.	Yes	No	Yes	public transport	No	No	Yes	4	3	3	2	4	1	4	2	5	4	3	2	1	2	3	4	5	4	4	4	3	3	3	2	Yes
84	S3	Sidewalk12	Wider one way with sidewalk	forward	12_meter	5	5	4	4	4	1	Yes	Yes	0	8	N.A.	N.A.	Yes	No	Yes	public transport	No	No	Yes	4	3	3	2	4	1	4	2	5	4	3	2	1	2	3	4	5	4	4	4	3	3	3	2	Yes
84	S1	Sidewalk8	One way with sidewalk	forward	8_meter	4	4	3	3	3	1	No	No	1	4	N.A.	N.A.	Yes	No	Yes	public transport	No	No	Yes	4	3	3	2	4	1	4	2	5	4	3	2	1	2	3	4	5	4	4	4	3	3	3	2	Yes
84	S10	Two-way8	Two way	back	8_meter	3	3	3	2	3	0	Yes	No	4	6	N.A.	N.A.	Yes	No	Yes	public transport	No	No	Yes	4	3	3	2	4	1	4	2	5	4	3	2	1	2	3	4	5	4	4	4	3	3	3	2	Yes
84	S5	Shared8	One way without sidewalk	forward	8_meter	4	3	3	4	3	0	Yes	No	2	4	N.A.	N.A.	Yes	No	Yes	public transport	No	No	Yes	4	3	3	2	4	1	4	2	5	4	3	2	1	2	3	4	5	4	4	4	3	3	3	2	Yes
84	S8	Pedestrian8	Pedestrian only	back	8_meter	5	5	5	4	4	0	Yes	No	0	18	N.A.	N.A.	Yes	No	Yes	public transport	No	No	Yes	4	3	3	2	4	1	4	2	5	4	3	2	1	2	3	4	5	4	4	4	3	3	3	2	Yes
84	S9	Two-way8	Two way	forward	8_meter	3	3	3	3	3	0	No	No	7	9	N.A.	N.A.	Yes	No	Yes	public transport	No	No	Yes	4	3	3	2	4	1	4	2	5	4	3	2	1	2	3	4	5	4	4	4	3	3	3	2	Yes
84	S4	Sidewalk12	Wider one way with sidewalk	back	12_meter	4	5	3	4	4	2	No	Yes	1	5	N.A.	N.A.	Yes	No	Yes	public transport	No	No	Yes	4	3	3	2	4	1	4	2	5	4	3	2	1	2	3	4	5	4	4	4	3	3	3	2	Yes
84	S7	Pedestrian8	Pedestrian only	forward	8_meter	4	5	5	3	4	0	Yes	No	0	15	N.A.	N.A.	Yes	No	Yes	public transport	No	No	Yes	4	3	3	2	4	1	4	2	5	4	3	2	1	2	3	4	5	4	4	4	3	3	3	2	Yes
84	S2	Sidewalk8	One way with sidewalk	back	8_meter	4	3	3	4	3	0	No	Yes	0	5	N.A.	N.A.	Yes	No	Yes	public transport	No	No	Yes	4	3	3	4	2	2	3	3	2	3	2	3	2	3	4	2	4	4	4	3	1	1	1	1	Yes
84	S6	Shared8	One way without sidewalk	back	8_meter	3	2	2	2	2	0	No	No	1	7	N.A.	N.A.	Yes	No	Yes	public transport	No	No	Yes	4	3	3	4	2	2	3	3	2	3	2	3	2	3	4	2	4	4	4	3	1	1	1	1	Yes
84	S3	Sidewalk12	Wider one way with sidewalk	forward	12_meter	4	5	3	4	4	2	Yes	Yes	0	8	N.A.	N.A.	Yes	No	Yes	public transport	No	No	Yes	4	3	3	4	2	2	3	3	2	3	2	3	2	3	4	2	4	4	4	3	1	1	1	1	Yes
84	S1	Sidewalk8	One way with sidewalk	forward	8_meter	3	2	2	2	3	0	No	No	1	4	N.A.	N.A.	Yes	No	Yes	public transport	No	No	Yes	4	3	3	4	2	2	3	3	2	3	2	3	2	3	4	2	4	4	4	3	1	1	1	1	Yes
84	S10	Two-way8	Two way	back	8_meter	2	2	2	3	2	0	Yes	No	4	6	N.A.	N.A.	Yes	No	Yes	public transport	No	No	Yes	4	3	3	4	2	2	3	3	2	3	2	3	2	3	4	2	4	4	4	3	1	1	1	1	Yes
84	S5	Shared8	One way without sidewalk	forward	8_meter	3	2	2	3	3	0	Yes	No	2	4	N.A.	N.A.	Yes	No	Yes	public transport	No	No	Yes	4	3	3	4	2	2	3	3	2	3	2	3	2	3	4	2	4	4	4	3	1	1	1	1	Yes
84	S8	Pedestrian8	Pedestrian only	back	8_meter	4	4	4	3	4	0	Yes	No	0	18	N.A.	N.A.	Yes	No	Yes	public transport	No	No	Yes	4	3	3	4	2	2	3	3	2	3	2	3	2	3	4	2	4	4	4	3	1	1	1	1	Yes
84	S9	Two-way8	Two way	forward	8_meter	2	2	2	2	2	0	No	No	7	9	N.A.	N.A.	Yes	No	Yes	public transport	No	No	Yes	4	3	3	4	2	2	3	3	2	3	2	3	2	3	4	2	4	4	4	3	1	1	1	1	Yes
84	S4	Sidewalk12	Wider one way with sidewalk	back	12_meter	4	5	4	4	4	1	No	Yes	1	5	N.A.	N.A.	Yes	No	Yes	public transport	No	No	Yes	4	3	3	4	2	2	3	3	2	3	2	3	2	3	4	2	4	4	4	3	1	1	1	1	Yes
84	S7	Pedestrian8	Pedestrian only	forward	8_meter	5	4	5	3	4	-1	Yes	No	0	15	N.A.	N.A.	Yes	No	Yes	public transport	No	No	Yes	4	3	3	4	2	2	3	3	2	3	2	3	2	3	4	2	4	4	4	3	1	1	1	1	Yes
84	S2	Sidewalk8	One way with sidewalk	back	8_meter	3	3	2	2	3	1	No	Yes	0	5	N.A.	N.A.	No	No	Yes	public transport	Yes	walking	No	3	1	4	4	4	3	4	1	3	1	1	4	4	2	3	5	5	5	5	4	2	1	2	4	Yes
84	S6	Shared8	One way without sidewalk	back	8_meter	2	3	3	1	2	0	No	No	1	7	N.A.	N.A.	No	No	Yes	public transport	Yes	walking	No	3	1	4	4	4	3	4	1	3	1	1	4	4	2	3	5	5	5	5	4	2	1	2	4	Yes
84	S3	Sidewalk12	Wider one way with sidewalk	forward	12_meter	4	4	4	1	2	0	Yes	Yes	0	8	N.A.	N.A.	No	No	Yes	public transport	Yes	walking	No	3	1	4	4	4	3	4	1	3	1	1	4	4	2	3	5	5	5	5	4	2	1	2	4	Yes
84	S1	Sidewalk8	One way with sidewalk	forward	8_meter	4	4	3	4	3	1	No	No	1	4	N.A.	N.A.	No	No	Yes	public transport	Yes	walking	No	3	1	4	4	4	3	4	1	3	1	1	4	4	2	3	5	5	5	5	4	2	1	2	4	Yes
84	S10	Two-way8	Two way	back	8_meter	3	3	4	4	4	-1	Yes	No	4	6	N.A.	N.A.	No	No	Yes	public transport	Yes	walking	No	3	1	4	4	4	3	4	1	3	1	1	4	4	2	3	5	5	5	5	4	2	1	2	4	Yes
84	S5	Shared8	One way without sidewalk	forward	8_meter	3	3	4	3	3	-1	Yes	No	2	4	N.A.	N.A.	No	No	Yes	public transport	Yes	walking	No	3	1	4	4	4	3	4	1	3	1	1	4	4	2	3	5	5	5	5	4	2	1	2	4	Yes
84	S8	Pedestrian8	Pedestrian only	back	8_meter	3	4	4	2	2	0	Yes	No	0	18	N.A.	N.A.	No	No	Yes	public transport	Yes	walking	No	3	1	4	4	4	3	4	1	3	1	1	4	4	2	3	5	5	5	5	4	2	1	2	4	Yes
84	S9	Two-way8	Two way	forward	8_meter	2	2	4	2	1	-2	No	No	7	9	N.A.	N.A.	No	No	Yes	public transport	Yes	walking	No	3	1	4	4	4	3	4	1	3	1	1	4	4	2	3	5	5	5	5	4	2	1	2	4	Yes
84	S4	Sidewalk12	Wider one way with sidewalk	back	12_meter	4	4	4	4	4	0	No	Yes	1	5	N.A.	N.A.	No	No	Yes	public transport	Yes	walking	No	3	1	4	4	4	3	4	1	3	1	1	4	4	2	3	5	5	5	5	4	2	1	2	4	Yes
84	S7	Pedestrian8	Pedestrian only	forward	8_meter	4	5	5	3	3	0	Yes	No	0	15	N.A.	N.A.	No	No	Yes	public transport	Yes	walking	No	3	1	4	4	4	3	4	1	3	1	1	4	4	2	3	5	5	5	5	4	2	1	2	4	Yes
84	S2	Sidewalk8	One way with sidewalk	back	8_meter	5	3	2	2	1	1	No	Yes	0	5	N.A.	N.A.	No	No	Yes	public transport	No	No	No	1	1	3	1	4	1	1	1	4	1	2	4	5	2	4	5	5	5	5	5	1	1	1	1	Yes
84	S6	Shared8	One way without sidewalk	back	8_meter	1	2	2	1	2	0	No	No	1	7	N.A.	N.A.	No	No	Yes	public transport	No	No	No	1	1	3	1	4	1	1	1	4	1	2	4	5	2	4	5	5	5	5	5	1	1	1	1	Yes
84	S3	Sidewalk12	Wider one way with sidewalk	forward	12_meter	4	4	4	1	3	0	Yes	Yes	0	8	N.A.	N.A.	No	No	Yes	public transport	No	No	No	1	1	3	1	4	1	1	1	4	1	2	4	5	2	4	5	5	5	5	5	1	1	1	1	Yes
84	S1	Sidewalk8	One way with sidewalk	forward	8_meter	3	3	2	2	2	1	No	No	1	4	N.A.	N.A.	No	No	Yes	public transport	No	No	No	1	1	3	1	4	1	1	1	4	1	2	4	5	2	4	5	5	5	5	5	1	1	1	1	Yes
84	S10	Two-way8	Two way	back	8_meter	1	1	1	1	1	0	Yes	No	4	6	N.A.	N.A.	No	No	Yes	public transport	No	No	No	1	1	3	1	4	1	1	1	4	1	2	4	5	2	4	5	5	5	5	5	1	1	1	1	Yes
84	S5	Shared8	One way without sidewalk	forward	8_meter	4	3	2	1	2	1	Yes	No	2	4	N.A.	N.A.	No	No	Yes	public transport	No	No	No	1	1	3	1	4	1	1	1	4	1	2	4	5	2	4	5	5	5	5	5	1	1	1	1	Yes
84	S8	Pedestrian8	Pedestrian only	back	8_meter	5	5	5	3	3	0	Yes	No	0	18	N.A.	N.A.	No	No	Yes	public transport	No	No	No	1	1	3	1	4	1	1	1	4	1	2	4	5	2	4	5	5	5	5	5	1	1	1	1	Yes
84	S9	Two-way8	Two way	forward	8_meter	1	1	1	1	1	0	No	No	7	9	N.A.	N.A.	No	No	Yes	public transport	No	No	No	1	1	3	1	4	1	1	1	4	1	2	4	5	2	4	5	5	5	5	5	1	1	1	1	Yes
84	S4	Sidewalk12	Wider one way with sidewalk	back	12_meter	5	4	4	4	3	0	No	Yes	1	5	N.A.	N.A.	No	No	Yes	public transport	No	No	No	1	1	3	1	4	1	1	1	4	1	2	4	5	2	4	5	5	5	5	5	1	1	1	1	Yes
84	S7	Pedestrian8	Pedestrian only	forward	8_meter	5	5	5	3	3	0	Yes	No	0	15	N.A.	N.A.	No	No	Yes	public transport	No	No	No	1	1	3	1	4	1	1	1	4	1	2	4	5	2	4	5	5	5	5	5	1	1	1	1	Yes
84	S2	Sidewalk8	One way with sidewalk	back	8_meter	2	1	1	2	2	0	No	Yes	0	5	N.A.	N.A.	No	No	Yes	automobile	Yes	vehicle-related	Yes	4	4	5	4	2	3	2	1	4	1	2	3	3	3	4	5	5	5	5	4	2	1	1	3	No
84	S6	Shared8	One way without sidewalk	back	8_meter	3	2	2	2	2	0	No	No	1	7	N.A.	N.A.	No	No	Yes	automobile	Yes	vehicle-related	Yes	4	4	5	4	2	3	2	1	4	1	2	3	3	3	4	5	5	5	5	4	2	1	1	3	No
84	S3	Sidewalk12	Wider one way with sidewalk	forward	12_meter	5	4	4	3	4	0	Yes	Yes	0	8	N.A.	N.A.	No	No	Yes	automobile	Yes	vehicle-related	Yes	4	4	5	4	2	3	2	1	4	1	2	3	3	3	4	5	5	5	5	4	2	1	1	3	No
84	S1	Sidewalk8	One way with sidewalk	forward	8_meter	3	2	1	2	3	1	No	No	1	4	N.A.	N.A.	No	No	Yes	automobile	Yes	vehicle-related	Yes	4	4	5	4	2	3	2	1	4	1	2	3	3	3	4	5	5	5	5	4	2	1	1	3	No
84	S10	Two-way8	Two way	back	8_meter	2	2	2	1	2	0	Yes	No	4	6	N.A.	N.A.	No	No	Yes	automobile	Yes	vehicle-related	Yes	4	4	5	4	2	3	2	1	4	1	2	3	3	3	4	5	5	5	5	4	2	1	1	3	No
84	S5	Shared8	One way without sidewalk	forward	8_meter	4	2	2	3	3	0	Yes	No	2	4	N.A.	N.A.	No	No	Yes	automobile	Yes	vehicle-related	Yes	4	4	5	4	2	3	2	1	4	1	2	3	3	3	4	5	5	5	5	4	2	1	1	3	No
84	S8	Pedestrian8	Pedestrian only	back	8_meter	5	5	5	4	5	0	Yes	No	0	18	N.A.	N.A.	No	No	Yes	automobile	Yes	vehicle-related	Yes	4	4	5	4	2	3	2	1	4	1	2	3	3	3	4	5	5	5	5	4	2	1	1	3	No
84	S9	Two-way8	Two way	forward	8_meter	2	2	2	1	1	0	No	No	7	9	N.A.	N.A.	No	No	Yes	automobile	Yes	vehicle-related	Yes	4	4	5	4	2	3	2	1	4	1	2	3	3	3	4	5	5	5	5	4	2	1	1	3	No
84	S4	Sidewalk12	Wider one way with sidewalk	back	12_meter	5	4	3	4	4	1	No	Yes	1	5	N.A.	N.A.	No	No	Yes	automobile	Yes	vehicle-related	Yes	4	4	5	4	2	3	2	1	4	1	2	3	3	3	4	5	5	5	5	4	2	1	1	3	No
84	S7	Pedestrian8	Pedestrian only	forward	8_meter	5	5	5	4	4	0	Yes	No	0	15	N.A.	N.A.	No	No	Yes	automobile	Yes	vehicle-related	Yes	4	4	5	4	2	3	2	1	4	1	2	3	3	3	4	5	5	5	5	4	2	1	1	3	No
99	S2	Sidewalk8	One way with sidewalk	back	8_meter	1	2	2	2	1	0	No	Yes	0	5	N.A.	N.A.	No	No	Yes	public transport	No	No	Yes	3	3	2	4	5	3	2	1	1	1	1	3	5	1	5	5	5	3	3	3	1	1	1	4	Yes
99	S6	Shared8	One way without sidewalk	back	8_meter	3	4	4	3	3	0	No	No	1	7	N.A.	N.A.	No	No	Yes	public transport	No	No	Yes	3	3	2	4	5	3	2	1	1	1	1	3	5	1	5	5	5	3	3	3	1	1	1	4	Yes
99	S3	Sidewalk12	Wider one way with sidewalk	forward	12_meter	2	2	2	2	2	0	Yes	Yes	0	8	N.A.	N.A.	No	No	Yes	public transport	No	No	Yes	3	3	2	4	5	3	2	1	1	1	1	3	5	1	5	5	5	3	3	3	1	1	1	4	Yes
99	S1	Sidewalk8	One way with sidewalk	forward	8_meter	4	4	4	4	4	0	No	No	1	4	N.A.	N.A.	No	No	Yes	public transport	No	No	Yes	3	3	2	4	5	3	2	1	1	1	1	3	5	1	5	5	5	3	3	3	1	1	1	4	Yes
99	S10	Two-way8	Two way	back	8_meter	1	1	1	1	1	0	Yes	No	4	6	N.A.	N.A.	No	No	Yes	public transport	No	No	Yes	3	3	2	4	5	3	2	1	1	1	1	3	5	1	5	5	5	3	3	3	1	1	1	4	Yes
99	S5	Shared8	One way without sidewalk	forward	8_meter	3	4	4	3	3	0	Yes	No	2	4	N.A.	N.A.	No	No	Yes	public transport	No	No	Yes	3	3	2	4	5	3	2	1	1	1	1	3	5	1	5	5	5	3	3	3	1	1	1	4	Yes
99	S8	Pedestrian8	Pedestrian only	back	8_meter	4	4	5	5	4	-1	Yes	No	0	18	N.A.	N.A.	No	No	Yes	public transport	No	No	Yes	3	3	2	4	5	3	2	1	1	1	1	3	5	1	5	5	5	3	3	3	1	1	1	4	Yes
99	S9	Two-way8	Two way	forward	8_meter	1	1	1	1	1	0	No	No	7	9	N.A.	N.A.	No	No	Yes	public transport	No	No	Yes	3	3	2	4	5	3	2	1	1	1	1	3	5	1	5	5	5	3	3	3	1	1	1	4	Yes
99	S4	Sidewalk12	Wider one way with sidewalk	back	12_meter	3	4	4	4	3	0	No	Yes	1	5	N.A.	N.A.	No	No	Yes	public transport	No	No	Yes	3	3	2	4	5	3	2	1	1	1	1	3	5	1	5	5	5	3	3	3	1	1	1	4	Yes
99	S7	Pedestrian8	Pedestrian only	forward	8_meter	5	5	5	5	5	0	Yes	No	0	15	N.A.	N.A.	No	No	Yes	public transport	No	No	Yes	3	3	2	4	5	3	2	1	1	1	1	3	5	1	5	5	5	3	3	3	1	1	1	4	Yes
33	S2	Sidewalk8	One way with sidewalk	back	8_meter	4	4	3	3	3	1	No	Yes	0	5	N.A.	N.A.	No	No	No	public transport	Yes	walking	No	1	1	1	1	4	2	2	1	3	2	2	4	3	1	3	5	5	5	5	5	1	1	1	2	Yes
33	S6	Shared8	One way without sidewalk	back	8_meter	4	3	3	3	3	0	No	No	1	7	N.A.	N.A.	No	No	No	public transport	Yes	walking	No	1	1	1	1	4	2	2	1	3	2	2	4	3	1	3	5	5	5	5	5	1	1	1	2	Yes
33	S3	Sidewalk12	Wider one way with sidewalk	forward	12_meter	5	5	4	4	4	1	Yes	Yes	0	8	N.A.	N.A.	No	No	No	public transport	Yes	walking	No	1	1	1	1	4	2	2	1	3	2	2	4	3	1	3	5	5	5	5	5	1	1	1	2	Yes
33	S1	Sidewalk8	One way with sidewalk	forward	8_meter	4	4	3	4	3	1	No	No	1	4	N.A.	N.A.	No	No	No	public transport	Yes	walking	No	1	1	1	1	4	2	2	1	3	2	2	4	3	1	3	5	5	5	5	5	1	1	1	2	Yes
33	S10	Two-way8	Two way	back	8_meter	1	1	1	1	1	0	Yes	No	4	6	N.A.	N.A.	No	No	No	public transport	Yes	walking	No	1	1	1	1	4	2	2	1	3	2	2	4	3	1	3	5	5	5	5	5	1	1	1	2	Yes
33	S5	Shared8	One way without sidewalk	forward	8_meter	2	2	2	1	1	0	Yes	No	2	4	N.A.	N.A.	No	No	No	public transport	Yes	walking	No	1	1	1	1	4	2	2	1	3	2	2	4	3	1	3	5	5	5	5	5	1	1	1	2	Yes
33	S8	Pedestrian8	Pedestrian only	back	8_meter	5	5	5	3	4	0	Yes	No	0	18	N.A.	N.A.	No	No	No	public transport	Yes	walking	No	1	1	1	1	4	2	2	1	3	2	2	4	3	1	3	5	5	5	5	5	1	1	1	2	Yes
33	S9	Two-way8	Two way	forward	8_meter	2	2	2	1	2	0	No	No	7	9	N.A.	N.A.	No	No	No	public transport	Yes	walking	No	1	1	1	1	4	2	2	1	3	2	2	4	3	1	3	5	5	5	5	5	1	1	1	2	Yes
33	S4	Sidewalk12	Wider one way with sidewalk	back	12_meter	5	5	4	4	4	1	No	Yes	1	5	N.A.	N.A.	No	No	No	public transport	Yes	walking	No	1	1	1	1	4	2	2	1	3	2	2	4	3	1	3	5	5	5	5	5	1	1	1	2	Yes
33	S7	Pedestrian8	Pedestrian only	forward	8_meter	5	5	5	3	3	0	Yes	No	0	15	N.A.	N.A.	No	No	No	public transport	Yes	walking	No	1	1	1	1	4	2	2	1	3	2	2	4	3	1	3	5	5	5	5	5	1	1	1	2	Yes
33	S2	Sidewalk8	One way with sidewalk	back	8_meter	4	4	2	2	2	2	No	Yes	0	5	N.A.	N.A.	Yes	No	Yes	public transport	No	No	Yes	2	1	2	1	4	1	4	1	1	1	2	5	5	1	4	5	4	4	4	4	2	2	2	1	No
33	S6	Shared8	One way without sidewalk	back	8_meter	3	2	3	4	4	-1	No	No	1	7	N.A.	N.A.	Yes	No	Yes	public transport	No	No	Yes	2	1	2	1	4	1	4	1	1	1	2	5	5	1	4	5	4	4	4	4	2	2	2	1	No
33	S3	Sidewalk12	Wider one way with sidewalk	forward	12_meter	4	4	3	5	5	1	Yes	Yes	0	8	N.A.	N.A.	Yes	No	Yes	public transport	No	No	Yes	2	1	2	1	4	1	4	1	1	1	2	5	5	1	4	5	4	4	4	4	2	2	2	1	No
33	S1	Sidewalk8	One way with sidewalk	forward	8_meter	4	4	3	3	3	1	No	No	1	4	N.A.	N.A.	Yes	No	Yes	public transport	No	No	Yes	2	1	2	1	4	1	4	1	1	1	2	5	5	1	4	5	4	4	4	4	2	2	2	1	No
33	S10	Two-way8	Two way	back	8_meter	3	1	2	1	2	-1	Yes	No	4	6	N.A.	N.A.	Yes	No	Yes	public transport	No	No	Yes	2	1	2	1	4	1	4	1	1	1	2	5	5	1	4	5	4	4	4	4	2	2	2	1	No
33	S5	Shared8	One way without sidewalk	forward	8_meter	3	3	2	4	4	1	Yes	No	2	4	N.A.	N.A.	Yes	No	Yes	public transport	No	No	Yes	2	1	2	1	4	1	4	1	1	1	2	5	5	1	4	5	4	4	4	4	2	2	2	1	No
33	S8	Pedestrian8	Pedestrian only	back	8_meter	4	5	5	4	4	0	Yes	No	0	18	N.A.	N.A.	Yes	No	Yes	public transport	No	No	Yes	2	1	2	1	4	1	4	1	1	1	2	5	5	1	4	5	4	4	4	4	2	2	2	1	No
33	S9	Two-way8	Two way	forward	8_meter	2	2	2	1	2	0	No	No	7	9	N.A.	N.A.	Yes	No	Yes	public transport	No	No	Yes	2	1	2	1	4	1	4	1	1	1	2	5	5	1	4	5	4	4	4	4	2	2	2	1	No
33	S4	Sidewalk12	Wider one way with sidewalk	back	12_meter	5	5	4	4	5	1	No	Yes	1	5	N.A.	N.A.	Yes	No	Yes	public transport	No	No	Yes	2	1	2	1	4	1	4	1	1	1	2	5	5	1	4	5	4	4	4	4	2	2	2	1	No
33	S7	Pedestrian8	Pedestrian only	forward	8_meter	5	5	5	4	4	0	Yes	No	0	15	N.A.	N.A.	Yes	No	Yes	public transport	No	No	Yes	2	1	2	1	4	1	4	1	1	1	2	5	5	1	4	5	4	4	4	4	2	2	2	1	No
80	S2	Sidewalk8	One way with sidewalk	back	8_meter	5	4	4	5	4	0	No	Yes	0	5	N.A.	N.A.	No	No	Yes	public transport	Yes	vehicle-related	Yes	3	1	2	2	5	1	1	1	1	1	1	5	5	1	3	4	5	5	5	5	1	1	1	1	Yes
80	S6	Shared8	One way without sidewalk	back	8_meter	5	4	4	5	4	0	No	No	1	7	N.A.	N.A.	No	No	Yes	public transport	Yes	vehicle-related	Yes	3	1	2	2	5	1	1	1	1	1	1	5	5	1	3	4	5	5	5	5	1	1	1	1	Yes
80	S3	Sidewalk12	Wider one way with sidewalk	forward	12_meter	5	5	4	5	5	1	Yes	Yes	0	8	N.A.	N.A.	No	No	Yes	public transport	Yes	vehicle-related	Yes	3	1	2	2	5	1	1	1	1	1	1	5	5	1	3	4	5	5	5	5	1	1	1	1	Yes
80	S1	Sidewalk8	One way with sidewalk	forward	8_meter	5	5	5	5	5	0	No	No	1	4	N.A.	N.A.	No	No	Yes	public transport	Yes	vehicle-related	Yes	3	1	2	2	5	1	1	1	1	1	1	5	5	1	3	4	5	5	5	5	1	1	1	1	Yes
80	S10	Two-way8	Two way	back	8_meter	3	3	3	2	2	0	Yes	No	4	6	N.A.	N.A.	No	No	Yes	public transport	Yes	vehicle-related	Yes	3	1	2	2	5	1	1	1	1	1	1	5	5	1	3	4	5	5	5	5	1	1	1	1	Yes
80	S5	Shared8	One way without sidewalk	forward	8_meter	2	2	2	2	3	0	Yes	No	2	4	N.A.	N.A.	No	No	Yes	public transport	Yes	vehicle-related	Yes	3	1	2	2	5	1	1	1	1	1	1	5	5	1	3	4	5	5	5	5	1	1	1	1	Yes
80	S8	Pedestrian8	Pedestrian only	back	8_meter	5	5	5	3	4	0	Yes	No	0	18	N.A.	N.A.	No	No	Yes	public transport	Yes	vehicle-related	Yes	3	1	2	2	5	1	1	1	1	1	1	5	5	1	3	4	5	5	5	5	1	1	1	1	Yes
80	S9	Two-way8	Two way	forward	8_meter	2	2	2	2	2	0	No	No	7	9	N.A.	N.A.	No	No	Yes	public transport	Yes	vehicle-related	Yes	3	1	2	2	5	1	1	1	1	1	1	5	5	1	3	4	5	5	5	5	1	1	1	1	Yes
80	S4	Sidewalk12	Wider one way with sidewalk	back	12_meter	5	5	5	4	5	0	No	Yes	1	5	N.A.	N.A.	No	No	Yes	public transport	Yes	vehicle-related	Yes	3	1	2	2	5	1	1	1	1	1	1	5	5	1	3	4	5	5	5	5	1	1	1	1	Yes
80	S7	Pedestrian8	Pedestrian only	forward	8_meter	5	5	5	5	4	0	Yes	No	0	15	N.A.	N.A.	No	No	Yes	public transport	Yes	vehicle-related	Yes	3	1	2	2	5	1	1	1	1	1	1	5	5	1	3	4	5	5	5	5	1	1	1	1	Yes
69	S2	Sidewalk8	One way with sidewalk	back	8_meter	4	2	1	2	3	1	No	Yes	0	5	N.A.	N.A.	Yes	No	Yes	public transport	No	No	Yes	1	1	1	1	4	1	4	2	4	4	3	3	2	2	4	4	4	4	4	3	1	1	1	2	Yes
69	S6	Shared8	One way without sidewalk	back	8_meter	3	2	2	2	2	0	No	No	1	7	N.A.	N.A.	Yes	No	Yes	public transport	No	No	Yes	1	1	1	1	4	1	4	2	4	4	3	3	2	2	4	4	4	4	4	3	1	1	1	2	Yes
69	S3	Sidewalk12	Wider one way with sidewalk	forward	12_meter	3	2	2	4	4	0	Yes	Yes	0	8	N.A.	N.A.	Yes	No	Yes	public transport	No	No	Yes	1	1	1	1	4	1	4	2	4	4	3	3	2	2	4	4	4	4	4	3	1	1	1	2	Yes
69	S1	Sidewalk8	One way with sidewalk	forward	8_meter	2	2	1	2	2	1	No	No	1	4	N.A.	N.A.	Yes	No	Yes	public transport	No	No	Yes	1	1	1	1	4	1	4	2	4	4	3	3	2	2	4	4	4	4	4	3	1	1	1	2	Yes
69	S10	Two-way8	Two way	back	8_meter	1	1	1	1	1	0	Yes	No	4	6	N.A.	N.A.	Yes	No	Yes	public transport	No	No	Yes	1	1	1	1	4	1	4	2	4	4	3	3	2	2	4	4	4	4	4	3	1	1	1	2	Yes
69	S5	Shared8	One way without sidewalk	forward	8_meter	2	3	1	2	2	2	Yes	No	2	4	N.A.	N.A.	Yes	No	Yes	public transport	No	No	Yes	1	1	1	1	4	1	4	2	4	4	3	3	2	2	4	4	4	4	4	3	1	1	1	2	Yes
69	S8	Pedestrian8	Pedestrian only	back	8_meter	4	4	4	4	4	0	Yes	No	0	18	N.A.	N.A.	Yes	No	Yes	public transport	No	No	Yes	1	1	1	1	4	1	4	2	4	4	3	3	2	2	4	4	4	4	4	3	1	1	1	2	Yes
69	S9	Two-way8	Two way	forward	8_meter	1	1	1	1	1	0	No	No	7	9	N.A.	N.A.	Yes	No	Yes	public transport	No	No	Yes	1	1	1	1	4	1	4	2	4	4	3	3	2	2	4	4	4	4	4	3	1	1	1	2	Yes
69	S4	Sidewalk12	Wider one way with sidewalk	back	12_meter	4	4	1	4	4	3	No	Yes	1	5	N.A.	N.A.	Yes	No	Yes	public transport	No	No	Yes	1	1	1	1	4	1	4	2	4	4	3	3	2	2	4	4	4	4	4	3	1	1	1	2	Yes
69	S7	Pedestrian8	Pedestrian only	forward	8_meter	4	4	4	5	5	0	Yes	No	0	15	N.A.	N.A.	Yes	No	Yes	public transport	No	No	Yes	1	1	1	1	4	1	4	2	4	4	3	3	2	2	4	4	4	4	4	3	1	1	1	2	Yes
23	S2	Sidewalk8	One way with sidewalk	back	8_meter	3	1	1	2	2	0	No	Yes	0	5	N.A.	N.A.	Yes	No	Yes	public transport	No	No	No	2	1	4	2	4	1	3	1	2	2	1	4	3	2	3	4	5	5	5	4	2	1	1	1	Yes
23	S6	Shared8	One way without sidewalk	back	8_meter	3	2	1	4	3	1	No	No	1	7	N.A.	N.A.	Yes	No	Yes	public transport	No	No	No	2	1	4	2	4	1	3	1	2	2	1	4	3	2	3	4	5	5	5	4	2	1	1	1	Yes
23	S3	Sidewalk12	Wider one way with sidewalk	forward	12_meter	4	2	2	2	3	0	Yes	Yes	0	8	N.A.	N.A.	Yes	No	Yes	public transport	No	No	No	2	1	4	2	4	1	3	1	2	2	1	4	3	2	3	4	5	5	5	4	2	1	1	1	Yes
23	S1	Sidewalk8	One way with sidewalk	forward	8_meter	3	1	2	2	2	-1	No	No	1	4	N.A.	N.A.	Yes	No	Yes	public transport	No	No	No	2	1	4	2	4	1	3	1	2	2	1	4	3	2	3	4	5	5	5	4	2	1	1	1	Yes
23	S10	Two-way8	Two way	back	8_meter	3	2	2	3	3	0	Yes	No	4	6	N.A.	N.A.	Yes	No	Yes	public transport	No	No	No	2	1	4	2	4	1	3	1	2	2	1	4	3	2	3	4	5	5	5	4	2	1	1	1	Yes
23	S5	Shared8	One way without sidewalk	forward	8_meter	4	2	2	4	3	0	Yes	No	2	4	N.A.	N.A.	Yes	No	Yes	public transport	No	No	No	2	1	4	2	4	1	3	1	2	2	1	4	3	2	3	4	5	5	5	4	2	1	1	1	Yes
23	S8	Pedestrian8	Pedestrian only	back	8_meter	4	5	4	4	4	1	Yes	No	0	18	N.A.	N.A.	Yes	No	Yes	public transport	No	No	No	2	1	4	2	4	1	3	1	2	2	1	4	3	2	3	4	5	5	5	4	2	1	1	1	Yes
23	S9	Two-way8	Two way	forward	8_meter	2	2	2	4	3	0	No	No	7	9	N.A.	N.A.	Yes	No	Yes	public transport	No	No	No	2	1	4	2	4	1	3	1	2	2	1	4	3	2	3	4	5	5	5	4	2	1	1	1	Yes
23	S4	Sidewalk12	Wider one way with sidewalk	back	12_meter	4	2	2	3	3	0	No	Yes	1	5	N.A.	N.A.	Yes	No	Yes	public transport	No	No	No	2	1	4	2	4	1	3	1	2	2	1	4	3	2	3	4	5	5	5	4	2	1	1	1	Yes
23	S7	Pedestrian8	Pedestrian only	forward	8_meter	4	4	4	3	4	0	Yes	No	0	15	N.A.	N.A.	Yes	No	Yes	public transport	No	No	No	2	1	4	2	4	1	3	1	2	2	1	4	3	2	3	4	5	5	5	4	2	1	1	1	Yes
38	S2	Sidewalk8	One way with sidewalk	back	8_meter	4	3	4	2	2	-1	No	Yes	0	5	N.A.	N.A.	No	No	Yes	public transport	Yes	vehicle-related	Yes	2	2	2	2	5	1	4	1	4	4	1	5	4	2	4	4	4	4	4	3	2	1	1	2	Yes
38	S6	Shared8	One way without sidewalk	back	8_meter	4	4	3	3	3	1	No	No	1	7	N.A.	N.A.	No	No	Yes	public transport	Yes	vehicle-related	Yes	2	2	2	2	5	1	4	1	4	4	1	5	4	2	4	4	4	4	4	3	2	1	1	2	Yes
38	S3	Sidewalk12	Wider one way with sidewalk	forward	12_meter	4	4	4	3	3	0	Yes	Yes	0	8	N.A.	N.A.	No	No	Yes	public transport	Yes	vehicle-related	Yes	2	2	2	2	5	1	4	1	4	4	1	5	4	2	4	4	4	4	4	3	2	1	1	2	Yes
38	S1	Sidewalk8	One way with sidewalk	forward	8_meter	4	4	4	3	3	0	No	No	1	4	N.A.	N.A.	No	No	Yes	public transport	Yes	vehicle-related	Yes	2	2	2	2	5	1	4	1	4	4	1	5	4	2	4	4	4	4	4	3	2	1	1	2	Yes
38	S10	Two-way8	Two way	back	8_meter	2	1	2	2	2	-1	Yes	No	4	6	N.A.	N.A.	No	No	Yes	public transport	Yes	vehicle-related	Yes	2	2	2	2	5	1	4	1	4	4	1	5	4	2	4	4	4	4	4	3	2	1	1	2	Yes
38	S5	Shared8	One way without sidewalk	forward	8_meter	4	4	4	3	3	0	Yes	No	2	4	N.A.	N.A.	No	No	Yes	public transport	Yes	vehicle-related	Yes	2	2	2	2	5	1	4	1	4	4	1	5	4	2	4	4	4	4	4	3	2	1	1	2	Yes
38	S8	Pedestrian8	Pedestrian only	back	8_meter	4	4	3	4	4	1	Yes	No	0	18	N.A.	N.A.	No	No	Yes	public transport	Yes	vehicle-related	Yes	2	2	2	2	5	1	4	1	4	4	1	5	4	2	4	4	4	4	4	3	2	1	1	2	Yes
38	S9	Two-way8	Two way	forward	8_meter	2	2	2	3	2	0	No	No	7	9	N.A.	N.A.	No	No	Yes	public transport	Yes	vehicle-related	Yes	2	2	2	2	5	1	4	1	4	4	1	5	4	2	4	4	4	4	4	3	2	1	1	2	Yes
38	S4	Sidewalk12	Wider one way with sidewalk	back	12_meter	4	4	3	2	2	1	No	Yes	1	5	N.A.	N.A.	No	No	Yes	public transport	Yes	vehicle-related	Yes	2	2	2	2	5	1	4	1	4	4	1	5	4	2	4	4	4	4	4	3	2	1	1	2	Yes
38	S7	Pedestrian8	Pedestrian only	forward	8_meter	4	4	4	4	4	0	Yes	No	0	15	N.A.	N.A.	No	No	Yes	public transport	Yes	vehicle-related	Yes	2	2	2	2	5	1	4	1	4	4	1	5	4	2	4	4	4	4	4	3	2	1	1	2	Yes
43	S2	Sidewalk8	One way with sidewalk	back	8_meter	2	3	3	3	3	0	No	Yes	0	5	N.A.	N.A.	Yes	No	Yes	public transport	No	No	Yes	1	1	1	1	3	1	4	2	3	4	3	3	1	3	3	4	5	5	4	4	1	1	1	2	No
43	S6	Shared8	One way without sidewalk	back	8_meter	2	3	2	3	3	1	No	No	1	7	N.A.	N.A.	Yes	No	Yes	public transport	No	No	Yes	1	1	1	1	3	1	4	2	3	4	3	3	1	3	3	4	5	5	4	4	1	1	1	2	No
43	S3	Sidewalk12	Wider one way with sidewalk	forward	12_meter	5	5	3	4	4	2	Yes	Yes	0	8	N.A.	N.A.	Yes	No	Yes	public transport	No	No	Yes	1	1	1	1	3	1	4	2	3	4	3	3	1	3	3	4	5	5	4	4	1	1	1	2	No
43	S1	Sidewalk8	One way with sidewalk	forward	8_meter	3	3	4	3	3	-1	No	No	1	4	N.A.	N.A.	Yes	No	Yes	public transport	No	No	Yes	1	1	1	1	3	1	4	2	3	4	3	3	1	3	3	4	5	5	4	4	1	1	1	2	No
43	S10	Two-way8	Two way	back	8_meter	3	3	3	2	3	0	Yes	No	4	6	N.A.	N.A.	Yes	No	Yes	public transport	No	No	Yes	1	1	1	1	3	1	4	2	3	4	3	3	1	3	3	4	5	5	4	4	1	1	1	2	No
43	S5	Shared8	One way without sidewalk	forward	8_meter	2	2	4	3	3	-2	Yes	No	2	4	N.A.	N.A.	Yes	No	Yes	public transport	No	No	Yes	1	1	1	1	3	1	4	2	3	4	3	3	1	3	3	4	5	5	4	4	1	1	1	2	No
43	S8	Pedestrian8	Pedestrian only	back	8_meter	5	5	5	5	5	0	Yes	No	0	18	N.A.	N.A.	Yes	No	Yes	public transport	No	No	Yes	1	1	1	1	3	1	4	2	3	4	3	3	1	3	3	4	5	5	4	4	1	1	1	2	No
43	S9	Two-way8	Two way	forward	8_meter	3	3	2	3	3	1	No	No	7	9	N.A.	N.A.	Yes	No	Yes	public transport	No	No	Yes	1	1	1	1	3	1	4	2	3	4	3	3	1	3	3	4	5	5	4	4	1	1	1	2	No
43	S4	Sidewalk12	Wider one way with sidewalk	back	12_meter	4	5	4	4	5	1	No	Yes	1	5	N.A.	N.A.	Yes	No	Yes	public transport	No	No	Yes	1	1	1	1	3	1	4	2	3	4	3	3	1	3	3	4	5	5	4	4	1	1	1	2	No
43	S7	Pedestrian8	Pedestrian only	forward	8_meter	4	5	5	5	5	0	Yes	No	0	15	N.A.	N.A.	Yes	No	Yes	public transport	No	No	Yes	1	1	1	1	3	1	4	2	3	4	3	3	1	3	3	4	5	5	4	4	1	1	1	2	No
79	S2	Sidewalk8	One way with sidewalk	back	8_meter	4	4	4	4	5	0	No	Yes	0	5	N.A.	N.A.	Yes	No	Yes	automobile	No	No	Yes	2	1	2	1	5	2	5	1	2	3	3	5	4	2	4	5	5	5	5	4	3	1	2	4	Yes
79	S6	Shared8	One way without sidewalk	back	8_meter	4	4	3	4	3	1	No	No	1	7	N.A.	N.A.	Yes	No	Yes	automobile	No	No	Yes	2	1	2	1	5	2	5	1	2	3	3	5	4	2	4	5	5	5	5	4	3	1	2	4	Yes
79	S3	Sidewalk12	Wider one way with sidewalk	forward	12_meter	5	4	3	4	5	1	Yes	Yes	0	8	N.A.	N.A.	Yes	No	Yes	automobile	No	No	Yes	2	1	2	1	5	2	5	1	2	3	3	5	4	2	4	5	5	5	5	4	3	1	2	4	Yes
79	S1	Sidewalk8	One way with sidewalk	forward	8_meter	4	3	3	4	3	0	No	No	1	4	N.A.	N.A.	Yes	No	Yes	automobile	No	No	Yes	2	1	2	1	5	2	5	1	2	3	3	5	4	2	4	5	5	5	5	4	3	1	2	4	Yes
79	S10	Two-way8	Two way	back	8_meter	3	2	2	3	2	0	Yes	No	4	6	N.A.	N.A.	Yes	No	Yes	automobile	No	No	Yes	2	1	2	1	5	2	5	1	2	3	3	5	4	2	4	5	5	5	5	4	3	1	2	4	Yes
79	S5	Shared8	One way without sidewalk	forward	8_meter	4	3	2	4	3	1	Yes	No	2	4	N.A.	N.A.	Yes	No	Yes	automobile	No	No	Yes	2	1	2	1	5	2	5	1	2	3	3	5	4	2	4	5	5	5	5	4	3	1	2	4	Yes
79	S8	Pedestrian8	Pedestrian only	back	8_meter	5	5	5	3	3	0	Yes	No	0	18	N.A.	N.A.	Yes	No	Yes	automobile	No	No	Yes	2	1	2	1	5	2	5	1	2	3	3	5	4	2	4	5	5	5	5	4	3	1	2	4	Yes
79	S9	Two-way8	Two way	forward	8_meter	2	2	2	2	2	0	No	No	7	9	N.A.	N.A.	Yes	No	Yes	automobile	No	No	Yes	2	1	2	1	5	2	5	1	2	3	3	5	4	2	4	5	5	5	5	4	3	1	2	4	Yes
79	S4	Sidewalk12	Wider one way with sidewalk	back	12_meter	5	4	4	4	5	0	No	Yes	1	5	N.A.	N.A.	Yes	No	Yes	automobile	No	No	Yes	2	1	2	1	5	2	5	1	2	3	3	5	4	2	4	5	5	5	5	4	3	1	2	4	Yes
79	S7	Pedestrian8	Pedestrian only	forward	8_meter	5	5	5	4	4	0	Yes	No	0	15	N.A.	N.A.	Yes	No	Yes	automobile	No	No	Yes	2	1	2	1	5	2	5	1	2	3	3	5	4	2	4	5	5	5	5	4	3	1	2	4	Yes
29	S2	Sidewalk8	One way with sidewalk	back	8_meter	4	2	2	3	3	0	No	Yes	0	5	N.A.	N.A.	No	No	Yes	public transport	No	No	Yes	2	1	2	2	4	1	1	1	3	1	1	4	4	1	4	4	3	4	4	4	2	1	1	1	Yes
29	S6	Shared8	One way without sidewalk	back	8_meter	4	4	4	3	4	0	No	No	1	7	N.A.	N.A.	No	No	Yes	public transport	No	No	Yes	2	1	2	2	4	1	1	1	3	1	1	4	4	1	4	4	3	4	4	4	2	1	1	1	Yes
29	S3	Sidewalk12	Wider one way with sidewalk	forward	12_meter	4	4	4	3	3	0	Yes	Yes	0	8	N.A.	N.A.	No	No	Yes	public transport	No	No	Yes	2	1	2	2	4	1	1	1	3	1	1	4	4	1	4	4	3	4	4	4	2	1	1	1	Yes
29	S1	Sidewalk8	One way with sidewalk	forward	8_meter	4	3	3	3	3	0	No	No	1	4	N.A.	N.A.	No	No	Yes	public transport	No	No	Yes	2	1	2	2	4	1	1	1	3	1	1	4	4	1	4	4	3	4	4	4	2	1	1	1	Yes
29	S10	Two-way8	Two way	back	8_meter	2	1	2	2	2	-1	Yes	No	4	6	N.A.	N.A.	No	No	Yes	public transport	No	No	Yes	2	1	2	2	4	1	1	1	3	1	1	4	4	1	4	4	3	4	4	4	2	1	1	1	Yes
29	S5	Shared8	One way without sidewalk	forward	8_meter	4	4	5	4	4	-1	Yes	No	2	4	N.A.	N.A.	No	No	Yes	public transport	No	No	Yes	2	1	2	2	4	1	1	1	3	1	1	4	4	1	4	4	3	4	4	4	2	1	1	1	Yes
29	S8	Pedestrian8	Pedestrian only	back	8_meter	5	5	5	4	4	0	Yes	No	0	18	N.A.	N.A.	No	No	Yes	public transport	No	No	Yes	2	1	2	2	4	1	1	1	3	1	1	4	4	1	4	4	3	4	4	4	2	1	1	1	Yes
29	S9	Two-way8	Two way	forward	8_meter	2	2	3	1	2	-1	No	No	7	9	N.A.	N.A.	No	No	Yes	public transport	No	No	Yes	2	1	2	2	4	1	1	1	3	1	1	4	4	1	4	4	3	4	4	4	2	1	1	1	Yes
29	S4	Sidewalk12	Wider one way with sidewalk	back	12_meter	4	5	3	3	3	2	No	Yes	1	5	N.A.	N.A.	No	No	Yes	public transport	No	No	Yes	2	1	2	2	4	1	1	1	3	1	1	4	4	1	4	4	3	4	4	4	2	1	1	1	Yes
29	S7	Pedestrian8	Pedestrian only	forward	8_meter	5	5	5	4	5	0	Yes	No	0	15	N.A.	N.A.	No	No	Yes	public transport	No	No	Yes	2	1	2	2	4	1	1	1	3	1	1	4	4	1	4	4	3	4	4	4	2	1	1	1	Yes
20	S2	Sidewalk8	One way with sidewalk	back	8_meter	4	2	1	3	2	1	No	Yes	0	5	N.A.	N.A.	No	No	Yes	automobile	No	No	Yes	1	1	1	2	4	1	1	1	1	3	2	3	4	2	5	5	5	5	5	5	1	1	1	2	Yes
20	S6	Shared8	One way without sidewalk	back	8_meter	3	3	2	3	2	1	No	No	1	7	N.A.	N.A.	No	No	Yes	automobile	No	No	Yes	1	1	1	2	4	1	1	1	1	3	2	3	4	2	5	5	5	5	5	5	1	1	1	2	Yes
20	S3	Sidewalk12	Wider one way with sidewalk	forward	12_meter	4	5	3	4	4	2	Yes	Yes	0	8	N.A.	N.A.	No	No	Yes	automobile	No	No	Yes	1	1	1	2	4	1	1	1	1	3	2	3	4	2	5	5	5	5	5	5	1	1	1	2	Yes
20	S1	Sidewalk8	One way with sidewalk	forward	8_meter	3	1	1	1	1	0	No	No	1	4	N.A.	N.A.	No	No	Yes	automobile	No	No	Yes	1	1	1	2	4	1	1	1	1	3	2	3	4	2	5	5	5	5	5	5	1	1	1	2	Yes
20	S10	Two-way8	Two way	back	8_meter	2	1	1	2	2	0	Yes	No	4	6	N.A.	N.A.	No	No	Yes	automobile	No	No	Yes	1	1	1	2	4	1	1	1	1	3	2	3	4	2	5	5	5	5	5	5	1	1	1	2	Yes
20	S5	Shared8	One way without sidewalk	forward	8_meter	3	1	1	2	2	0	Yes	No	2	4	N.A.	N.A.	No	No	Yes	automobile	No	No	Yes	1	1	1	2	4	1	1	1	1	3	2	3	4	2	5	5	5	5	5	5	1	1	1	2	Yes
20	S8	Pedestrian8	Pedestrian only	back	8_meter	4	5	5	4	4	0	Yes	No	0	18	N.A.	N.A.	No	No	Yes	automobile	No	No	Yes	1	1	1	2	4	1	1	1	1	3	2	3	4	2	5	5	5	5	5	5	1	1	1	2	Yes
20	S9	Two-way8	Two way	forward	8_meter	2	1	1	2	1	0	No	No	7	9	N.A.	N.A.	No	No	Yes	automobile	No	No	Yes	1	1	1	2	4	1	1	1	1	3	2	3	4	2	5	5	5	5	5	5	1	1	1	2	Yes
20	S4	Sidewalk12	Wider one way with sidewalk	back	12_meter	5	5	3	4	4	2	No	Yes	1	5	N.A.	N.A.	No	No	Yes	automobile	No	No	Yes	1	1	1	2	4	1	1	1	1	3	2	3	4	2	5	5	5	5	5	5	1	1	1	2	Yes
20	S7	Pedestrian8	Pedestrian only	forward	8_meter	4	5	5	3	4	0	Yes	No	0	15	N.A.	N.A.	No	No	Yes	automobile	No	No	Yes	1	1	1	2	4	1	1	1	1	3	2	3	4	2	5	5	5	5	5	5	1	1	1	2	Yes
85	S2	Sidewalk8	One way with sidewalk	back	8_meter	4	4	3	3	4	1	No	Yes	0	5	N.A.	N.A.	No	No	Yes	public transport	No	No	Yes	2	1	2	2	4	2	2	1	3	2	2	4	4	2	4	4	4	4	4	3	1	1	1	2	Yes
85	S6	Shared8	One way without sidewalk	back	8_meter	2	2	2	2	1	0	No	No	1	7	N.A.	N.A.	No	No	Yes	public transport	No	No	Yes	2	1	2	2	4	2	2	1	3	2	2	4	4	2	4	4	4	4	4	3	1	1	1	2	Yes
85	S3	Sidewalk12	Wider one way with sidewalk	forward	12_meter	4	4	2	4	3	2	Yes	Yes	0	8	N.A.	N.A.	No	No	Yes	public transport	No	No	Yes	2	1	2	2	4	2	2	1	3	2	2	4	4	2	4	4	4	4	4	3	1	1	1	2	Yes
85	S1	Sidewalk8	One way with sidewalk	forward	8_meter	2	2	2	2	1	0	No	No	1	4	N.A.	N.A.	No	No	Yes	public transport	No	No	Yes	2	1	2	2	4	2	2	1	3	2	2	4	4	2	4	4	4	4	4	3	1	1	1	2	Yes
85	S10	Two-way8	Two way	back	8_meter	2	1	2	2	1	-1	Yes	No	4	6	N.A.	N.A.	No	No	Yes	public transport	No	No	Yes	2	1	2	2	4	2	2	1	3	2	2	4	4	2	4	4	4	4	4	3	1	1	1	2	Yes
85	S5	Shared8	One way without sidewalk	forward	8_meter	2	3	3	2	2	0	Yes	No	2	4	N.A.	N.A.	No	No	Yes	public transport	No	No	Yes	2	1	2	2	4	2	2	1	3	2	2	4	4	2	4	4	4	4	4	3	1	1	1	2	Yes
85	S8	Pedestrian8	Pedestrian only	back	8_meter	4	4	4	2	3	0	Yes	No	0	18	N.A.	N.A.	No	No	Yes	public transport	No	No	Yes	2	1	2	2	4	2	2	1	3	2	2	4	4	2	4	4	4	4	4	3	1	1	1	2	Yes
85	S9	Two-way8	Two way	forward	8_meter	1	1	2	1	1	-1	No	No	7	9	N.A.	N.A.	No	No	Yes	public transport	No	No	Yes	2	1	2	2	4	2	2	1	3	2	2	4	4	2	4	4	4	4	4	3	1	1	1	2	Yes
85	S4	Sidewalk12	Wider one way with sidewalk	back	12_meter	5	4	4	4	4	0	No	Yes	1	5	N.A.	N.A.	No	No	Yes	public transport	No	No	Yes	2	1	2	2	4	2	2	1	3	2	2	4	4	2	4	4	4	4	4	3	1	1	1	2	Yes
85	S7	Pedestrian8	Pedestrian only	forward	8_meter	4	4	4	3	3	0	Yes	No	0	15	N.A.	N.A.	No	No	Yes	public transport	No	No	Yes	2	1	2	2	4	2	2	1	3	2	2	4	4	2	4	4	4	4	4	3	1	1	1	2	Yes
92	S2	Sidewalk8	One way with sidewalk	back	8_meter	4	4	1	4	4	3	No	Yes	0	5	N.A.	N.A.	No	No	Yes	public transport	No	No	Yes	4	1	1	2	4	1	3	1	4	2	4	3	2	3	5	4	5	5	5	3	1	1	1	2	Yes
92	S6	Shared8	One way without sidewalk	back	8_meter	4	4	2	3	3	2	No	No	1	7	N.A.	N.A.	No	No	Yes	public transport	No	No	Yes	4	1	1	2	4	1	3	1	4	2	4	3	2	3	5	4	5	5	5	3	1	1	1	2	Yes
92	S3	Sidewalk12	Wider one way with sidewalk	forward	12_meter	4	4	1	5	4	3	Yes	Yes	0	8	N.A.	N.A.	No	No	Yes	public transport	No	No	Yes	4	1	1	2	4	1	3	1	4	2	4	3	2	3	5	4	5	5	5	3	1	1	1	2	Yes
92	S1	Sidewalk8	One way with sidewalk	forward	8_meter	3	2	1	2	2	1	No	No	1	4	N.A.	N.A.	No	No	Yes	public transport	No	No	Yes	4	1	1	2	4	1	3	1	4	2	4	3	2	3	5	4	5	5	5	3	1	1	1	2	Yes
92	S10	Two-way8	Two way	back	8_meter	2	1	1	2	1	0	Yes	No	4	6	N.A.	N.A.	No	No	Yes	public transport	No	No	Yes	4	1	1	2	4	1	3	1	4	2	4	3	2	3	5	4	5	5	5	3	1	1	1	2	Yes
92	S5	Shared8	One way without sidewalk	forward	8_meter	5	3	2	4	3	1	Yes	No	2	4	N.A.	N.A.	No	No	Yes	public transport	No	No	Yes	4	1	1	2	4	1	3	1	4	2	4	3	2	3	5	4	5	5	5	3	1	1	1	2	Yes
92	S8	Pedestrian8	Pedestrian only	back	8_meter	5	5	5	5	5	0	Yes	No	0	18	N.A.	N.A.	No	No	Yes	public transport	No	No	Yes	4	1	1	2	4	1	3	1	4	2	4	3	2	3	5	4	5	5	5	3	1	1	1	2	Yes
92	S9	Two-way8	Two way	forward	8_meter	4	2	3	1	1	-1	No	No	7	9	N.A.	N.A.	No	No	Yes	public transport	No	No	Yes	4	1	1	2	4	1	3	1	4	2	4	3	2	3	5	4	5	5	5	3	1	1	1	2	Yes
92	S4	Sidewalk12	Wider one way with sidewalk	back	12_meter	4	4	1	3	2	3	No	Yes	1	5	N.A.	N.A.	No	No	Yes	public transport	No	No	Yes	4	1	1	2	4	1	3	1	4	2	4	3	2	3	5	4	5	5	5	3	1	1	1	2	Yes
92	S7	Pedestrian8	Pedestrian only	forward	8_meter	4	5	5	4	5	0	Yes	No	0	15	N.A.	N.A.	No	No	Yes	public transport	No	No	Yes	4	1	1	2	4	1	3	1	4	2	4	3	2	3	5	4	5	5	5	3	1	1	1	2	Yes
23	S2	Sidewalk8	One way with sidewalk	back	8_meter	4	4	1	3	3	3	No	Yes	0	5	N.A.	N.A.	No	No	Yes	public transport	No	No	Yes	2	1	2	2	3	1	2	2	4	4	1	2	2	2	4	4	4	4	4	4	1	1	1	1	Yes
23	S6	Shared8	One way without sidewalk	back	8_meter	4	2	2	4	3	0	No	No	1	7	N.A.	N.A.	No	No	Yes	public transport	No	No	Yes	2	1	2	2	3	1	2	2	4	4	1	2	2	2	4	4	4	4	4	4	1	1	1	1	Yes
23	S3	Sidewalk12	Wider one way with sidewalk	forward	12_meter	4	4	4	2	2	0	Yes	Yes	0	8	N.A.	N.A.	No	No	Yes	public transport	No	No	Yes	2	1	2	2	3	1	2	2	4	4	1	2	2	2	4	4	4	4	4	4	1	1	1	1	Yes
23	S1	Sidewalk8	One way with sidewalk	forward	8_meter	4	4	2	2	2	2	No	No	1	4	N.A.	N.A.	No	No	Yes	public transport	No	No	Yes	2	1	2	2	3	1	2	2	4	4	1	2	2	2	4	4	4	4	4	4	1	1	1	1	Yes
23	S10	Two-way8	Two way	back	8_meter	2	1	2	3	3	-1	Yes	No	4	6	N.A.	N.A.	No	No	Yes	public transport	No	No	Yes	2	1	2	2	3	1	2	2	4	4	1	2	2	2	4	4	4	4	4	4	1	1	1	1	Yes
23	S5	Shared8	One way without sidewalk	forward	8_meter	2	4	4	3	2	0	Yes	No	2	4	N.A.	N.A.	No	No	Yes	public transport	No	No	Yes	2	1	2	2	3	1	2	2	4	4	1	2	2	2	4	4	4	4	4	4	1	1	1	1	Yes
23	S8	Pedestrian8	Pedestrian only	back	8_meter	5	5	5	4	4	0	Yes	No	0	18	N.A.	N.A.	No	No	Yes	public transport	No	No	Yes	2	1	2	2	3	1	2	2	4	4	1	2	2	2	4	4	4	4	4	4	1	1	1	1	Yes
23	S9	Two-way8	Two way	forward	8_meter	2	1	2	1	2	-1	No	No	7	9	N.A.	N.A.	No	No	Yes	public transport	No	No	Yes	2	1	2	2	3	1	2	2	4	4	1	2	2	2	4	4	4	4	4	4	1	1	1	1	Yes
23	S4	Sidewalk12	Wider one way with sidewalk	back	12_meter	2	2	1	2	2	1	No	Yes	1	5	N.A.	N.A.	No	No	Yes	public transport	No	No	Yes	2	1	2	2	3	1	2	2	4	4	1	2	2	2	4	4	4	4	4	4	1	1	1	1	Yes
23	S7	Pedestrian8	Pedestrian only	forward	8_meter	4	4	4	4	4	0	Yes	No	0	15	N.A.	N.A.	No	No	Yes	public transport	No	No	Yes	2	1	2	2	3	1	2	2	4	4	1	2	2	2	4	4	4	4	4	4	1	1	1	1	Yes
19	S2	Sidewalk8	One way with sidewalk	back	8_meter	4	4	2	3	2	2	No	Yes	0	5	N.A.	N.A.	Yes	No	Yes	public transport	No	No	Yes	3	2	3	2	3	1	2	1	3	3	2	3	3	4	5	4	5	5	5	4	1	1	1	3	Yes
19	S6	Shared8	One way without sidewalk	back	8_meter	2	3	4	2	2	-1	No	No	1	7	N.A.	N.A.	Yes	No	Yes	public transport	No	No	Yes	3	2	3	2	3	1	2	1	3	3	2	3	3	4	5	4	5	5	5	4	1	1	1	3	Yes
19	S3	Sidewalk12	Wider one way with sidewalk	forward	12_meter	5	5	3	5	4	2	Yes	Yes	0	8	N.A.	N.A.	Yes	No	Yes	public transport	No	No	Yes	3	2	3	2	3	1	2	1	3	3	2	3	3	4	5	4	5	5	5	4	1	1	1	3	Yes
19	S1	Sidewalk8	One way with sidewalk	forward	8_meter	4	4	2	3	3	2	No	No	1	4	N.A.	N.A.	Yes	No	Yes	public transport	No	No	Yes	3	2	3	2	3	1	2	1	3	3	2	3	3	4	5	4	5	5	5	4	1	1	1	3	Yes
19	S10	Two-way8	Two way	back	8_meter	2	2	2	2	2	0	Yes	No	4	6	N.A.	N.A.	Yes	No	Yes	public transport	No	No	Yes	3	2	3	2	3	1	2	1	3	3	2	3	3	4	5	4	5	5	5	4	1	1	1	3	Yes
19	S5	Shared8	One way without sidewalk	forward	8_meter	4	4	3	3	4	1	Yes	No	2	4	N.A.	N.A.	Yes	No	Yes	public transport	No	No	Yes	3	2	3	2	3	1	2	1	3	3	2	3	3	4	5	4	5	5	5	4	1	1	1	3	Yes
19	S8	Pedestrian8	Pedestrian only	back	8_meter	5	5	5	5	5	0	Yes	No	0	18	N.A.	N.A.	Yes	No	Yes	public transport	No	No	Yes	3	2	3	2	3	1	2	1	3	3	2	3	3	4	5	4	5	5	5	4	1	1	1	3	Yes
19	S9	Two-way8	Two way	forward	8_meter	3	2	2	2	2	0	No	No	7	9	N.A.	N.A.	Yes	No	Yes	public transport	No	No	Yes	3	2	3	2	3	1	2	1	3	3	2	3	3	4	5	4	5	5	5	4	1	1	1	3	Yes
19	S4	Sidewalk12	Wider one way with sidewalk	back	12_meter	5	5	3	5	4	2	No	Yes	1	5	N.A.	N.A.	Yes	No	Yes	public transport	No	No	Yes	3	2	3	2	3	1	2	1	3	3	2	3	3	4	5	4	5	5	5	4	1	1	1	3	Yes
19	S7	Pedestrian8	Pedestrian only	forward	8_meter	5	5	5	5	5	0	Yes	No	0	15	N.A.	N.A.	Yes	No	Yes	public transport	No	No	Yes	3	2	3	2	3	1	2	1	3	3	2	3	3	4	5	4	5	5	5	4	1	1	1	3	Yes
10	S2	Sidewalk8	One way with sidewalk	back	8_meter	2	2	2	3	2	0	No	Yes	0	5	N.A.	N.A.	Yes	Yes	No	automobile	No	No	No	2	1	1	1	4	1	4	1	3	1	2	4	4	1	3	4	4	4	5	4	1	1	1	1	No
10	S6	Shared8	One way without sidewalk	back	8_meter	2	2	1	2	2	1	No	No	1	7	N.A.	N.A.	Yes	Yes	No	automobile	No	No	No	2	1	1	1	4	1	4	1	3	1	2	4	4	1	3	4	4	4	5	4	1	1	1	1	No
10	S3	Sidewalk12	Wider one way with sidewalk	forward	12_meter	3	4	2	4	4	2	Yes	Yes	0	8	N.A.	N.A.	Yes	Yes	No	automobile	No	No	No	2	1	1	1	4	1	4	1	3	1	2	4	4	1	3	4	4	4	5	4	1	1	1	1	No
10	S1	Sidewalk8	One way with sidewalk	forward	8_meter	2	1	1	1	1	0	No	No	1	4	N.A.	N.A.	Yes	Yes	No	automobile	No	No	No	2	1	1	1	4	1	4	1	3	1	2	4	4	1	3	4	4	4	5	4	1	1	1	1	No
10	S10	Two-way8	Two way	back	8_meter	1	1	1	1	1	0	Yes	No	4	6	N.A.	N.A.	Yes	Yes	No	automobile	No	No	No	2	1	1	1	4	1	4	1	3	1	2	4	4	1	3	4	4	4	5	4	1	1	1	1	No
10	S5	Shared8	One way without sidewalk	forward	8_meter	2	2	1	2	2	1	Yes	No	2	4	N.A.	N.A.	Yes	Yes	No	automobile	No	No	No	2	1	1	1	4	1	4	1	3	1	2	4	4	1	3	4	4	4	5	4	1	1	1	1	No
10	S8	Pedestrian8	Pedestrian only	back	8_meter	1	1	1	2	1	0	Yes	No	0	18	N.A.	N.A.	Yes	Yes	No	automobile	No	No	No	2	1	1	1	4	1	4	1	3	1	2	4	4	1	3	4	4	4	5	4	1	1	1	1	No
10	S9	Two-way8	Two way	forward	8_meter	1	1	1	2	1	0	No	No	7	9	N.A.	N.A.	Yes	Yes	No	automobile	No	No	No	2	1	1	1	4	1	4	1	3	1	2	4	4	1	3	4	4	4	5	4	1	1	1	1	No
10	S4	Sidewalk12	Wider one way with sidewalk	back	12_meter	3	3	2	3	3	1	No	Yes	1	5	N.A.	N.A.	Yes	Yes	No	automobile	No	No	No	2	1	1	1	4	1	4	1	3	1	2	4	4	1	3	4	4	4	5	4	1	1	1	1	No
10	S7	Pedestrian8	Pedestrian only	forward	8_meter	3	3	2	2	2	1	Yes	No	0	15	N.A.	N.A.	Yes	Yes	No	automobile	No	No	No	2	1	1	1	4	1	4	1	3	1	2	4	4	1	3	4	4	4	5	4	1	1	1	1	No
67	S2	Sidewalk8	One way with sidewalk	back	8_meter	2	2	3	2	2	-1	No	Yes	0	5	N.A.	N.A.	No	No	No	public transport	No	No	No	3	1	2	3	2	1	2	1	2	3	3	4	2	3	4	5	3	3	3	2	2	1	1	4	No
67	S6	Shared8	One way without sidewalk	back	8_meter	3	2	3	2	2	-1	No	No	1	7	N.A.	N.A.	No	No	No	public transport	No	No	No	3	1	2	3	2	1	2	1	2	3	3	4	2	3	4	5	3	3	3	2	2	1	1	4	No
67	S3	Sidewalk12	Wider one way with sidewalk	forward	12_meter	4	4	2	3	3	2	Yes	Yes	0	8	N.A.	N.A.	No	No	No	public transport	No	No	No	3	1	2	3	2	1	2	1	2	3	3	4	2	3	4	5	3	3	3	2	2	1	1	4	No
67	S1	Sidewalk8	One way with sidewalk	forward	8_meter	3	3	2	2	2	1	No	No	1	4	N.A.	N.A.	No	No	No	public transport	No	No	No	3	1	2	3	2	1	2	1	2	3	3	4	2	3	4	5	3	3	3	2	2	1	1	4	No
67	S10	Two-way8	Two way	back	8_meter	2	2	1	2	1	1	Yes	No	4	6	N.A.	N.A.	No	No	No	public transport	No	No	No	3	1	2	3	2	1	2	1	2	3	3	4	2	3	4	5	3	3	3	2	2	1	1	4	No
67	S5	Shared8	One way without sidewalk	forward	8_meter	3	2	1	1	2	1	Yes	No	2	4	N.A.	N.A.	No	No	No	public transport	No	No	No	3	1	2	3	2	1	2	1	2	3	3	4	2	3	4	5	3	3	3	2	2	1	1	4	No
67	S8	Pedestrian8	Pedestrian only	back	8_meter	5	5	5	4	4	0	Yes	No	0	18	N.A.	N.A.	No	No	No	public transport	No	No	No	3	1	2	3	2	1	2	1	2	3	3	4	2	3	4	5	3	3	3	2	2	1	1	4	No
67	S9	Two-way8	Two way	forward	8_meter	2	1	2	2	1	-1	No	No	7	9	N.A.	N.A.	No	No	No	public transport	No	No	No	3	1	2	3	2	1	2	1	2	3	3	4	2	3	4	5	3	3	3	2	2	1	1	4	No
67	S4	Sidewalk12	Wider one way with sidewalk	back	12_meter	5	5	3	4	4	2	No	Yes	1	5	N.A.	N.A.	No	No	No	public transport	No	No	No	3	1	2	3	2	1	2	1	2	3	3	4	2	3	4	5	3	3	3	2	2	1	1	4	No
67	S7	Pedestrian8	Pedestrian only	forward	8_meter	5	5	4	4	4	1	Yes	No	0	15	N.A.	N.A.	No	No	No	public transport	No	No	No	3	1	2	3	2	1	2	1	2	3	3	4	2	3	4	5	3	3	3	2	2	1	1	4	No
8	S2	Sidewalk8	One way with sidewalk	back	8_meter	4	4	2	4	4	2	No	Yes	0	5	N.A.	N.A.	No	No	Yes	automobile	No	No	Yes	2	2	3	2	4	1	1	1	1	1	1	4	4	2	4	4	4	4	4	3	1	1	1	1	Yes
8	S6	Shared8	One way without sidewalk	back	8_meter	4	3	3	4	4	0	No	No	1	7	N.A.	N.A.	No	No	Yes	automobile	No	No	Yes	2	2	3	2	4	1	1	1	1	1	1	4	4	2	4	4	4	4	4	3	1	1	1	1	Yes
8	S3	Sidewalk12	Wider one way with sidewalk	forward	12_meter	4	4	2	4	4	2	Yes	Yes	0	8	N.A.	N.A.	No	No	Yes	automobile	No	No	Yes	2	2	3	2	4	1	1	1	1	1	1	4	4	2	4	4	4	4	4	3	1	1	1	1	Yes
8	S1	Sidewalk8	One way with sidewalk	forward	8_meter	4	3	2	3	2	1	No	No	1	4	N.A.	N.A.	No	No	Yes	automobile	No	No	Yes	2	2	3	2	4	1	1	1	1	1	1	4	4	2	4	4	4	4	4	3	1	1	1	1	Yes
8	S10	Two-way8	Two way	back	8_meter	2	2	3	2	2	-1	Yes	No	4	6	N.A.	N.A.	No	No	Yes	automobile	No	No	Yes	2	2	3	2	4	1	1	1	1	1	1	4	4	2	4	4	4	4	4	3	1	1	1	1	Yes
8	S5	Shared8	One way without sidewalk	forward	8_meter	4	3	3	4	4	0	Yes	No	2	4	N.A.	N.A.	No	No	Yes	automobile	No	No	Yes	2	2	3	2	4	1	1	1	1	1	1	4	4	2	4	4	4	4	4	3	1	1	1	1	Yes
8	S8	Pedestrian8	Pedestrian only	back	8_meter	4	4	4	4	4	0	Yes	No	0	18	N.A.	N.A.	No	No	Yes	automobile	No	No	Yes	2	2	3	2	4	1	1	1	1	1	1	4	4	2	4	4	4	4	4	3	1	1	1	1	Yes
8	S9	Two-way8	Two way	forward	8_meter	3	2	2	2	3	0	No	No	7	9	N.A.	N.A.	No	No	Yes	automobile	No	No	Yes	2	2	3	2	4	1	1	1	1	1	1	4	4	2	4	4	4	4	4	3	1	1	1	1	Yes
8	S4	Sidewalk12	Wider one way with sidewalk	back	12_meter	4	4	3	2	2	1	No	Yes	1	5	N.A.	N.A.	No	No	Yes	automobile	No	No	Yes	2	2	3	2	4	1	1	1	1	1	1	4	4	2	4	4	4	4	4	3	1	1	1	1	Yes
8	S7	Pedestrian8	Pedestrian only	forward	8_meter	4	5	4	3	3	1	Yes	No	0	15	N.A.	N.A.	No	No	Yes	automobile	No	No	Yes	2	2	3	2	4	1	1	1	1	1	1	4	4	2	4	4	4	4	4	3	1	1	1	1	Yes
52	S2	Sidewalk8	One way with sidewalk	back	8_meter	5	5	5	5	5	0	No	Yes	0	5	N.A.	N.A.	Yes	No	Yes	public transport	No	No	No	1	4	4	2	4	3	3	3	4	2	3	5	5	2	5	5	5	5	5	4	2	2	2	1	Yes
52	S6	Shared8	One way without sidewalk	back	8_meter	5	5	5	5	5	0	No	No	1	7	N.A.	N.A.	Yes	No	Yes	public transport	No	No	No	1	4	4	2	4	3	3	3	4	2	3	5	5	2	5	5	5	5	5	4	2	2	2	1	Yes
52	S3	Sidewalk12	Wider one way with sidewalk	forward	12_meter	5	5	5	2	2	0	Yes	Yes	0	8	N.A.	N.A.	Yes	No	Yes	public transport	No	No	No	1	4	4	2	4	3	3	3	4	2	3	5	5	2	5	5	5	5	5	4	2	2	2	1	Yes
52	S1	Sidewalk8	One way with sidewalk	forward	8_meter	5	5	5	5	5	0	No	No	1	4	N.A.	N.A.	Yes	No	Yes	public transport	No	No	No	1	4	4	2	4	3	3	3	4	2	3	5	5	2	5	5	5	5	5	4	2	2	2	1	Yes
52	S10	Two-way8	Two way	back	8_meter	5	4	5	5	5	-1	Yes	No	4	6	N.A.	N.A.	Yes	No	Yes	public transport	No	No	No	1	4	4	2	4	3	3	3	4	2	3	5	5	2	5	5	5	5	5	4	2	2	2	1	Yes
52	S5	Shared8	One way without sidewalk	forward	8_meter	5	5	5	3	4	0	Yes	No	2	4	N.A.	N.A.	Yes	No	Yes	public transport	No	No	No	1	4	4	2	4	3	3	3	4	2	3	5	5	2	5	5	5	5	5	4	2	2	2	1	Yes
52	S8	Pedestrian8	Pedestrian only	back	8_meter	5	3	5	4	3	-2	Yes	No	0	18	N.A.	N.A.	Yes	No	Yes	public transport	No	No	No	1	4	4	2	4	3	3	3	4	2	3	5	5	2	5	5	5	5	5	4	2	2	2	1	Yes
52	S9	Two-way8	Two way	forward	8_meter	4	4	5	2	2	-1	No	No	7	9	N.A.	N.A.	Yes	No	Yes	public transport	No	No	No	1	4	4	2	4	3	3	3	4	2	3	5	5	2	5	5	5	5	5	4	2	2	2	1	Yes
52	S4	Sidewalk12	Wider one way with sidewalk	back	12_meter	5	5	5	5	5	0	No	Yes	1	5	N.A.	N.A.	Yes	No	Yes	public transport	No	No	No	1	4	4	2	4	3	3	3	4	2	3	5	5	2	5	5	5	5	5	4	2	2	2	1	Yes
52	S7	Pedestrian8	Pedestrian only	forward	8_meter	5	5	5	5	3	0	Yes	No	0	15	N.A.	N.A.	Yes	No	Yes	public transport	No	No	No	1	4	4	2	4	3	3	3	4	2	3	5	5	2	5	5	5	5	5	4	2	2	2	1	Yes
64	S2	Sidewalk8	One way with sidewalk	back	8_meter	5	4	4	3	4	0	No	Yes	0	5	N.A.	N.A.	No	No	No	public transport	No	No	No	2	1	1	1	4	1	1	1	1	1	1	5	4	1	4	5	5	3	5	4	1	1	1	3	Yes
64	S6	Shared8	One way without sidewalk	back	8_meter	2	3	3	2	3	0	No	No	1	7	N.A.	N.A.	No	No	No	public transport	No	No	No	2	1	1	1	4	1	1	1	1	1	1	5	4	1	4	5	5	3	5	4	1	1	1	3	Yes
64	S3	Sidewalk12	Wider one way with sidewalk	forward	12_meter	5	5	5	4	3	0	Yes	Yes	0	8	N.A.	N.A.	No	No	No	public transport	No	No	No	2	1	1	1	4	1	1	1	1	1	1	5	4	1	4	5	5	3	5	4	1	1	1	3	Yes
64	S1	Sidewalk8	One way with sidewalk	forward	8_meter	4	2	1	3	3	1	No	No	1	4	N.A.	N.A.	No	No	No	public transport	No	No	No	2	1	1	1	4	1	1	1	1	1	1	5	4	1	4	5	5	3	5	4	1	1	1	3	Yes
64	S10	Two-way8	Two way	back	8_meter	2	1	1	2	1	0	Yes	No	4	6	N.A.	N.A.	No	No	No	public transport	No	No	No	2	1	1	1	4	1	1	1	1	1	1	5	4	1	4	5	5	3	5	4	1	1	1	3	Yes
64	S5	Shared8	One way without sidewalk	forward	8_meter	3	2	2	3	3	0	Yes	No	2	4	N.A.	N.A.	No	No	No	public transport	No	No	No	2	1	1	1	4	1	1	1	1	1	1	5	4	1	4	5	5	3	5	4	1	1	1	3	Yes
64	S8	Pedestrian8	Pedestrian only	back	8_meter	5	5	5	3	4	0	Yes	No	0	18	N.A.	N.A.	No	No	No	public transport	No	No	No	2	1	1	1	4	1	1	1	1	1	1	5	4	1	4	5	5	3	5	4	1	1	1	3	Yes
64	S9	Two-way8	Two way	forward	8_meter	1	1	2	1	1	-1	No	No	7	9	N.A.	N.A.	No	No	No	public transport	No	No	No	2	1	1	1	4	1	1	1	1	1	1	5	4	1	4	5	5	3	5	4	1	1	1	3	Yes
64	S4	Sidewalk12	Wider one way with sidewalk	back	12_meter	5	5	4	5	5	1	No	Yes	1	5	N.A.	N.A.	No	No	No	public transport	No	No	No	2	1	1	1	4	1	1	1	1	1	1	5	4	1	4	5	5	3	5	4	1	1	1	3	Yes
64	S7	Pedestrian8	Pedestrian only	forward	8_meter	4	5	5	2	3	0	Yes	No	0	15	N.A.	N.A.	No	No	No	public transport	No	No	No	2	1	1	1	4	1	1	1	1	1	1	5	4	1	4	5	5	3	5	4	1	1	1	3	Yes
72	S2	Sidewalk8	One way with sidewalk	back	8_meter	4	3	2	2	3	1	No	Yes	0	5	N.A.	N.A.	No	No	No	public transport	Yes	walking	Yes	1	1	1	1	4	1	1	1	4	3	1	4	1	1	4	5	5	5	5	5	4	4	1	3	Yes
72	S6	Shared8	One way without sidewalk	back	8_meter	2	1	2	2	2	-1	No	No	1	7	N.A.	N.A.	No	No	No	public transport	Yes	walking	Yes	1	1	1	1	4	1	1	1	4	3	1	4	1	1	4	5	5	5	5	5	4	4	1	3	Yes
72	S3	Sidewalk12	Wider one way with sidewalk	forward	12_meter	5	4	3	4	4	1	Yes	Yes	0	8	N.A.	N.A.	No	No	No	public transport	Yes	walking	Yes	1	1	1	1	4	1	1	1	4	3	1	4	1	1	4	5	5	5	5	5	4	4	1	3	Yes
72	S1	Sidewalk8	One way with sidewalk	forward	8_meter	4	3	2	2	3	1	No	No	1	4	N.A.	N.A.	No	No	No	public transport	Yes	walking	Yes	1	1	1	1	4	1	1	1	4	3	1	4	1	1	4	5	5	5	5	5	4	4	1	3	Yes
72	S10	Two-way8	Two way	back	8_meter	1	1	1	1	1	0	Yes	No	4	6	N.A.	N.A.	No	No	No	public transport	Yes	walking	Yes	1	1	1	1	4	1	1	1	4	3	1	4	1	1	4	5	5	5	5	5	4	4	1	3	Yes
72	S5	Shared8	One way without sidewalk	forward	8_meter	3	2	2	2	2	0	Yes	No	2	4	N.A.	N.A.	No	No	No	public transport	Yes	walking	Yes	1	1	1	1	4	1	1	1	4	3	1	4	1	1	4	5	5	5	5	5	4	4	1	3	Yes
72	S8	Pedestrian8	Pedestrian only	back	8_meter	5	5	5	4	4	0	Yes	No	0	18	N.A.	N.A.	No	No	No	public transport	Yes	walking	Yes	1	1	1	1	4	1	1	1	4	3	1	4	1	1	4	5	5	5	5	5	4	4	1	3	Yes
72	S9	Two-way8	Two way	forward	8_meter	1	1	1	1	1	0	No	No	7	9	N.A.	N.A.	No	No	No	public transport	Yes	walking	Yes	1	1	1	1	4	1	1	1	4	3	1	4	1	1	4	5	5	5	5	5	4	4	1	3	Yes
72	S4	Sidewalk12	Wider one way with sidewalk	back	12_meter	4	3	2	4	3	1	No	Yes	1	5	N.A.	N.A.	No	No	No	public transport	Yes	walking	Yes	1	1	1	1	4	1	1	1	4	3	1	4	1	1	4	5	5	5	5	5	4	4	1	3	Yes
72	S7	Pedestrian8	Pedestrian only	forward	8_meter	4	5	4	4	4	1	Yes	No	0	15	N.A.	N.A.	No	No	No	public transport	Yes	walking	Yes	1	1	1	1	4	1	1	1	4	3	1	4	1	1	4	5	5	5	5	5	4	4	1	3	Yes
60	S2	Sidewalk8	One way with sidewalk	back	8_meter	3	4	3	2	2	1	No	Yes	0	5	N.A.	N.A.	Yes	No	Yes	automobile	No	No	Yes	3	4	3	4	5	1	1	1	1	1	1	5	5	1	2	4	1	1	1	4	4	3	3	5	Yes
60	S6	Shared8	One way without sidewalk	back	8_meter	2	2	2	1	1	0	No	No	1	7	N.A.	N.A.	Yes	No	Yes	automobile	No	No	Yes	3	4	3	4	5	1	1	1	1	1	1	5	5	1	2	4	1	1	1	4	4	3	3	5	Yes
60	S3	Sidewalk12	Wider one way with sidewalk	forward	12_meter	2	2	1	1	1	1	Yes	Yes	0	8	N.A.	N.A.	Yes	No	Yes	automobile	No	No	Yes	3	4	3	4	5	1	1	1	1	1	1	5	5	1	2	4	1	1	1	4	4	3	3	5	Yes
60	S1	Sidewalk8	One way with sidewalk	forward	8_meter	2	2	2	2	2	0	No	No	1	4	N.A.	N.A.	Yes	No	Yes	automobile	No	No	Yes	3	4	3	4	5	1	1	1	1	1	1	5	5	1	2	4	1	1	1	4	4	3	3	5	Yes
60	S10	Two-way8	Two way	back	8_meter	1	1	1	1	1	0	Yes	No	4	6	N.A.	N.A.	Yes	No	Yes	automobile	No	No	Yes	3	4	3	4	5	1	1	1	1	1	1	5	5	1	2	4	1	1	1	4	4	3	3	5	Yes
60	S5	Shared8	One way without sidewalk	forward	8_meter	2	3	3	1	3	0	Yes	No	2	4	N.A.	N.A.	Yes	No	Yes	automobile	No	No	Yes	3	4	3	4	5	1	1	1	1	1	1	5	5	1	2	4	1	1	1	4	4	3	3	5	Yes
60	S8	Pedestrian8	Pedestrian only	back	8_meter	4	4	5	2	2	-1	Yes	No	0	18	N.A.	N.A.	Yes	No	Yes	automobile	No	No	Yes	3	4	3	4	5	1	1	1	1	1	1	5	5	1	2	4	1	1	1	4	4	3	3	5	Yes
60	S9	Two-way8	Two way	forward	8_meter	1	1	1	1	1	0	No	No	7	9	N.A.	N.A.	Yes	No	Yes	automobile	No	No	Yes	3	4	3	4	5	1	1	1	1	1	1	5	5	1	2	4	1	1	1	4	4	3	3	5	Yes
60	S4	Sidewalk12	Wider one way with sidewalk	back	12_meter	4	4	3	4	4	1	No	Yes	1	5	N.A.	N.A.	Yes	No	Yes	automobile	No	No	Yes	3	4	3	4	5	1	1	1	1	1	1	5	5	1	2	4	1	1	1	4	4	3	3	5	Yes
60	S7	Pedestrian8	Pedestrian only	forward	8_meter	5	5	5	2	2	0	Yes	No	0	15	N.A.	N.A.	Yes	No	Yes	automobile	No	No	Yes	3	4	3	4	5	1	1	1	1	1	1	5	5	1	2	4	1	1	1	4	4	3	3	5	Yes
68	S2	Sidewalk8	One way with sidewalk	back	8_meter	3	3	3	5	5	0	No	Yes	0	5	N.A.	N.A.	No	No	Yes	by foot	No	No	No	2	1	1	2	4	1	2	1	2	4	1	5	2	2	4	4	5	5	5	4	1	1	1	1	Yes
68	S6	Shared8	One way without sidewalk	back	8_meter	3	2	3	3	2	-1	No	No	1	7	N.A.	N.A.	No	No	Yes	by foot	No	No	No	2	1	1	2	4	1	2	1	2	4	1	5	2	2	4	4	5	5	5	4	1	1	1	1	Yes
68	S3	Sidewalk12	Wider one way with sidewalk	forward	12_meter	5	5	5	5	5	0	Yes	Yes	0	8	N.A.	N.A.	No	No	Yes	by foot	No	No	No	2	1	1	2	4	1	2	1	2	4	1	5	2	2	4	4	5	5	5	4	1	1	1	1	Yes
68	S1	Sidewalk8	One way with sidewalk	forward	8_meter	4	3	2	3	2	1	No	No	1	4	N.A.	N.A.	No	No	Yes	by foot	No	No	No	2	1	1	2	4	1	2	1	2	4	1	5	2	2	4	4	5	5	5	4	1	1	1	1	Yes
68	S10	Two-way8	Two way	back	8_meter	3	3	2	2	2	1	Yes	No	4	6	N.A.	N.A.	No	No	Yes	by foot	No	No	No	2	1	1	2	4	1	2	1	2	4	1	5	2	2	4	4	5	5	5	4	1	1	1	1	Yes
68	S5	Shared8	One way without sidewalk	forward	8_meter	4	3	2	3	3	1	Yes	No	2	4	N.A.	N.A.	No	No	Yes	by foot	No	No	No	2	1	1	2	4	1	2	1	2	4	1	5	2	2	4	4	5	5	5	4	1	1	1	1	Yes
68	S8	Pedestrian8	Pedestrian only	back	8_meter	5	5	4	5	5	1	Yes	No	0	18	N.A.	N.A.	No	No	Yes	by foot	No	No	No	2	1	1	2	4	1	2	1	2	4	1	5	2	2	4	4	5	5	5	4	1	1	1	1	Yes
68	S9	Two-way8	Two way	forward	8_meter	3	3	3	3	4	0	No	No	7	9	N.A.	N.A.	No	No	Yes	by foot	No	No	No	2	1	1	2	4	1	2	1	2	4	1	5	2	2	4	4	5	5	5	4	1	1	1	1	Yes
68	S4	Sidewalk12	Wider one way with sidewalk	back	12_meter	5	4	4	5	5	0	No	Yes	1	5	N.A.	N.A.	No	No	Yes	by foot	No	No	No	2	1	1	2	4	1	2	1	2	4	1	5	2	2	4	4	5	5	5	4	1	1	1	1	Yes
68	S7	Pedestrian8	Pedestrian only	forward	8_meter	5	5	5	5	5	0	Yes	No	0	15	N.A.	N.A.	No	No	Yes	by foot	No	No	No	2	1	1	2	4	1	2	1	2	4	1	5	2	2	4	4	5	5	5	4	1	1	1	1	Yes
9	S2	Sidewalk8	One way with sidewalk	back	8_meter	4	3	2	3	3	1	No	Yes	0	5	N.A.	N.A.	Yes	No	Yes	public transport	No	No	Yes	2	1	2	1	4	1	1	1	1	3	1	4	5	1	5	5	5	4	5	5	3	3	2	2	Yes
9	S6	Shared8	One way without sidewalk	back	8_meter	4	2	3	2	2	-1	No	No	1	7	N.A.	N.A.	Yes	No	Yes	public transport	No	No	Yes	2	1	2	1	4	1	1	1	1	3	1	4	5	1	5	5	5	4	5	5	3	3	2	2	Yes
9	S3	Sidewalk12	Wider one way with sidewalk	forward	12_meter	5	5	2	5	4	3	Yes	Yes	0	8	N.A.	N.A.	Yes	No	Yes	public transport	No	No	Yes	2	1	2	1	4	1	1	1	1	3	1	4	5	1	5	5	5	4	5	5	3	3	2	2	Yes
9	S1	Sidewalk8	One way with sidewalk	forward	8_meter	4	3	4	3	4	-1	No	No	1	4	N.A.	N.A.	Yes	No	Yes	public transport	No	No	Yes	2	1	2	1	4	1	1	1	1	3	1	4	5	1	5	5	5	4	5	5	3	3	2	2	Yes
9	S10	Two-way8	Two way	back	8_meter	1	1	1	1	2	0	Yes	No	4	6	N.A.	N.A.	Yes	No	Yes	public transport	No	No	Yes	2	1	2	1	4	1	1	1	1	3	1	4	5	1	5	5	5	4	5	5	3	3	2	2	Yes
9	S5	Shared8	One way without sidewalk	forward	8_meter	3	2	3	2	3	-1	Yes	No	2	4	N.A.	N.A.	Yes	No	Yes	public transport	No	No	Yes	2	1	2	1	4	1	1	1	1	3	1	4	5	1	5	5	5	4	5	5	3	3	2	2	Yes
9	S8	Pedestrian8	Pedestrian only	back	8_meter	5	5	5	5	5	0	Yes	No	0	18	N.A.	N.A.	Yes	No	Yes	public transport	No	No	Yes	2	1	2	1	4	1	1	1	1	3	1	4	5	1	5	5	5	4	5	5	3	3	2	2	Yes
9	S9	Two-way8	Two way	forward	8_meter	2	1	1	1	2	0	No	No	7	9	N.A.	N.A.	Yes	No	Yes	public transport	No	No	Yes	2	1	2	1	4	1	1	1	1	3	1	4	5	1	5	5	5	4	5	5	3	3	2	2	Yes
9	S4	Sidewalk12	Wider one way with sidewalk	back	12_meter	5	2	2	4	4	0	No	Yes	1	5	N.A.	N.A.	Yes	No	Yes	public transport	No	No	Yes	2	1	2	1	4	1	1	1	1	3	1	4	5	1	5	5	5	4	5	5	3	3	2	2	Yes
9	S7	Pedestrian8	Pedestrian only	forward	8_meter	5	5	5	5	5	0	Yes	No	0	15	N.A.	N.A.	Yes	No	Yes	public transport	No	No	Yes	2	1	2	1	4	1	1	1	1	3	1	4	5	1	5	5	5	4	5	5	3	3	2	2	Yes
17	S2	Sidewalk8	One way with sidewalk	back	8_meter	5	5	2	4	3	3	No	Yes	0	5	N.A.	N.A.	No	No	Yes	public transport	No	No	Yes	4	1	1	1	3	1	3	1	3	3	4	2	2	2	4	4	4	4	5	4	1	1	1	1	Yes
17	S6	Shared8	One way without sidewalk	back	8_meter	2	2	2	2	1	0	No	No	1	7	N.A.	N.A.	No	No	Yes	public transport	No	No	Yes	4	1	1	1	3	1	3	1	3	3	4	2	2	2	4	4	4	4	5	4	1	1	1	1	Yes
17	S3	Sidewalk12	Wider one way with sidewalk	forward	12_meter	4	3	1	3	3	2	Yes	Yes	0	8	N.A.	N.A.	No	No	Yes	public transport	No	No	Yes	4	1	1	1	3	1	3	1	3	3	4	2	2	2	4	4	4	4	5	4	1	1	1	1	Yes
17	S1	Sidewalk8	One way with sidewalk	forward	8_meter	4	3	1	3	3	2	No	No	1	4	N.A.	N.A.	No	No	Yes	public transport	No	No	Yes	4	1	1	1	3	1	3	1	3	3	4	2	2	2	4	4	4	4	5	4	1	1	1	1	Yes
17	S10	Two-way8	Two way	back	8_meter	1	1	1	1	1	0	Yes	No	4	6	N.A.	N.A.	No	No	Yes	public transport	No	No	Yes	4	1	1	1	3	1	3	1	3	3	4	2	2	2	4	4	4	4	5	4	1	1	1	1	Yes
17	S5	Shared8	One way without sidewalk	forward	8_meter	4	4	2	3	3	2	Yes	No	2	4	N.A.	N.A.	No	No	Yes	public transport	No	No	Yes	4	1	1	1	3	1	3	1	3	3	4	2	2	2	4	4	4	4	5	4	1	1	1	1	Yes
17	S8	Pedestrian8	Pedestrian only	back	8_meter	4	5	5	4	4	0	Yes	No	0	18	N.A.	N.A.	No	No	Yes	public transport	No	No	Yes	4	1	1	1	3	1	3	1	3	3	4	2	2	2	4	4	4	4	5	4	1	1	1	1	Yes
17	S9	Two-way8	Two way	forward	8_meter	1	1	1	1	1	0	No	No	7	9	N.A.	N.A.	No	No	Yes	public transport	No	No	Yes	4	1	1	1	3	1	3	1	3	3	4	2	2	2	4	4	4	4	5	4	1	1	1	1	Yes
17	S4	Sidewalk12	Wider one way with sidewalk	back	12_meter	4	4	2	4	3	2	No	Yes	1	5	N.A.	N.A.	No	No	Yes	public transport	No	No	Yes	4	1	1	1	3	1	3	1	3	3	4	2	2	2	4	4	4	4	5	4	1	1	1	1	Yes
17	S7	Pedestrian8	Pedestrian only	forward	8_meter	5	5	5	4	4	0	Yes	No	0	15	N.A.	N.A.	No	No	Yes	public transport	No	No	Yes	4	1	1	1	3	1	3	1	3	3	4	2	2	2	4	4	4	4	5	4	1	1	1	1	Yes
34	S2	Sidewalk8	One way with sidewalk	back	8_meter	2	2	2	2	2	0	No	Yes	0	5	N.A.	N.A.	No	No	Yes	automobile	No	No	Yes	2	1	2	4	4	1	2	1	2	2	2	4	4	2	4	5	5	5	5	5	1	1	1	1	Yes
34	S6	Shared8	One way without sidewalk	back	8_meter	1	2	1	2	2	1	No	No	1	7	N.A.	N.A.	No	No	Yes	automobile	No	No	Yes	2	1	2	4	4	1	2	1	2	2	2	4	4	2	4	5	5	5	5	5	1	1	1	1	Yes
34	S3	Sidewalk12	Wider one way with sidewalk	forward	12_meter	4	4	2	3	3	2	Yes	Yes	0	8	N.A.	N.A.	No	No	Yes	automobile	No	No	Yes	2	1	2	4	4	1	2	1	2	2	2	4	4	2	4	5	5	5	5	5	1	1	1	1	Yes
34	S1	Sidewalk8	One way with sidewalk	forward	8_meter	2	2	2	2	2	0	No	No	1	4	N.A.	N.A.	No	No	Yes	automobile	No	No	Yes	2	1	2	4	4	1	2	1	2	2	2	4	4	2	4	5	5	5	5	5	1	1	1	1	Yes
34	S10	Two-way8	Two way	back	8_meter	1	1	1	1	1	0	Yes	No	4	6	N.A.	N.A.	No	No	Yes	automobile	No	No	Yes	2	1	2	4	4	1	2	1	2	2	2	4	4	2	4	5	5	5	5	5	1	1	1	1	Yes
34	S5	Shared8	One way without sidewalk	forward	8_meter	2	2	1	2	2	1	Yes	No	2	4	N.A.	N.A.	No	No	Yes	automobile	No	No	Yes	2	1	2	4	4	1	2	1	2	2	2	4	4	2	4	5	5	5	5	5	1	1	1	1	Yes
34	S8	Pedestrian8	Pedestrian only	back	8_meter	4	4	4	3	3	0	Yes	No	0	18	N.A.	N.A.	No	No	Yes	automobile	No	No	Yes	2	1	2	4	4	1	2	1	2	2	2	4	4	2	4	5	5	5	5	5	1	1	1	1	Yes
34	S9	Two-way8	Two way	forward	8_meter	1	1	1	1	1	0	No	No	7	9	N.A.	N.A.	No	No	Yes	automobile	No	No	Yes	2	1	2	4	4	1	2	1	2	2	2	4	4	2	4	5	5	5	5	5	1	1	1	1	Yes
34	S4	Sidewalk12	Wider one way with sidewalk	back	12_meter	3	3	3	3	3	0	No	Yes	1	5	N.A.	N.A.	No	No	Yes	automobile	No	No	Yes	2	1	2	4	4	1	2	1	2	2	2	4	4	2	4	5	5	5	5	5	1	1	1	1	Yes
34	S7	Pedestrian8	Pedestrian only	forward	8_meter	4	4	4	3	3	0	Yes	No	0	15	N.A.	N.A.	No	No	Yes	automobile	No	No	Yes	2	1	2	4	4	1	2	1	2	2	2	4	4	2	4	5	5	5	5	5	1	1	1	1	Yes
54	S2	Sidewalk8	One way with sidewalk	back	8_meter	5	5	5	4	5	0	No	Yes	0	5	N.A.	N.A.	No	No	Yes	public transport	No	No	Yes	3	3	3	3	3	2	4	2	3	2	2	3	3	3	3	4	4	4	4	4	1	1	1	2	Yes
54	S6	Shared8	One way without sidewalk	back	8_meter	3	2	3	3	3	-1	No	No	1	7	N.A.	N.A.	No	No	Yes	public transport	No	No	Yes	3	3	3	3	3	2	4	2	3	2	2	3	3	3	3	4	4	4	4	4	1	1	1	2	Yes
54	S3	Sidewalk12	Wider one way with sidewalk	forward	12_meter	4	4	3	4	4	1	Yes	Yes	0	8	N.A.	N.A.	No	No	Yes	public transport	No	No	Yes	3	3	3	3	3	2	4	2	3	2	2	3	3	3	3	4	4	4	4	4	1	1	1	2	Yes
54	S1	Sidewalk8	One way with sidewalk	forward	8_meter	4	4	4	3	3	0	No	No	1	4	N.A.	N.A.	No	No	Yes	public transport	No	No	Yes	3	3	3	3	3	2	4	2	3	2	2	3	3	3	3	4	4	4	4	4	1	1	1	2	Yes
54	S10	Two-way8	Two way	back	8_meter	2	2	2	1	2	0	Yes	No	4	6	N.A.	N.A.	No	No	Yes	public transport	No	No	Yes	3	3	3	3	3	2	4	2	3	2	2	3	3	3	3	4	4	4	4	4	1	1	1	2	Yes
54	S5	Shared8	One way without sidewalk	forward	8_meter	3	3	4	3	3	-1	Yes	No	2	4	N.A.	N.A.	No	No	Yes	public transport	No	No	Yes	3	3	3	3	3	2	4	2	3	2	2	3	3	3	3	4	4	4	4	4	1	1	1	2	Yes
54	S8	Pedestrian8	Pedestrian only	back	8_meter	5	5	5	5	5	0	Yes	No	0	18	N.A.	N.A.	No	No	Yes	public transport	No	No	Yes	3	3	3	3	3	2	4	2	3	2	2	3	3	3	3	4	4	4	4	4	1	1	1	2	Yes
54	S9	Two-way8	Two way	forward	8_meter	2	1	2	2	2	-1	No	No	7	9	N.A.	N.A.	No	No	Yes	public transport	No	No	Yes	3	3	3	3	3	2	4	2	3	2	2	3	3	3	3	4	4	4	4	4	1	1	1	2	Yes
54	S4	Sidewalk12	Wider one way with sidewalk	back	12_meter	5	5	5	4	4	0	No	Yes	1	5	N.A.	N.A.	No	No	Yes	public transport	No	No	Yes	3	3	3	3	3	2	4	2	3	2	2	3	3	3	3	4	4	4	4	4	1	1	1	2	Yes
54	S7	Pedestrian8	Pedestrian only	forward	8_meter	5	4	5	5	5	-1	Yes	No	0	15	N.A.	N.A.	No	No	Yes	public transport	No	No	Yes	3	3	3	3	3	2	4	2	3	2	2	3	3	3	3	4	4	4	4	4	1	1	1	2	Yes
86	S2	Sidewalk8	One way with sidewalk	back	8_meter	4	4	1	3	2	3	No	Yes	0	5	N.A.	N.A.	Yes	No	No	public transport	No	No	Yes	2	1	2	2	4	1	4	2	3	2	1	3	5	3	4	5	4	5	4	4	2	1	1	3	Yes
86	S6	Shared8	One way without sidewalk	back	8_meter	4	3	3	3	2	0	No	No	1	7	N.A.	N.A.	Yes	No	No	public transport	No	No	Yes	2	1	2	2	4	1	4	2	3	2	1	3	5	3	4	5	4	5	4	4	2	1	1	3	Yes
86	S3	Sidewalk12	Wider one way with sidewalk	forward	12_meter	5	4	4	2	2	0	Yes	Yes	0	8	N.A.	N.A.	Yes	No	No	public transport	No	No	Yes	2	1	2	2	4	1	4	2	3	2	1	3	5	3	4	5	4	5	4	4	2	1	1	3	Yes
86	S1	Sidewalk8	One way with sidewalk	forward	8_meter	3	3	1	4	3	2	No	No	1	4	N.A.	N.A.	Yes	No	No	public transport	No	No	Yes	2	1	2	2	4	1	4	2	3	2	1	3	5	3	4	5	4	5	4	4	2	1	1	3	Yes
86	S10	Two-way8	Two way	back	8_meter	1	1	3	3	3	-2	Yes	No	4	6	N.A.	N.A.	Yes	No	No	public transport	No	No	Yes	2	1	2	2	4	1	4	2	3	2	1	3	5	3	4	5	4	5	4	4	2	1	1	3	Yes
86	S5	Shared8	One way without sidewalk	forward	8_meter	4	4	4	2	2	0	Yes	No	2	4	N.A.	N.A.	Yes	No	No	public transport	No	No	Yes	2	1	2	2	4	1	4	2	3	2	1	3	5	3	4	5	4	5	4	4	2	1	1	3	Yes
86	S8	Pedestrian8	Pedestrian only	back	8_meter	5	5	5	4	4	0	Yes	No	0	18	N.A.	N.A.	Yes	No	No	public transport	No	No	Yes	2	1	2	2	4	1	4	2	3	2	1	3	5	3	4	5	4	5	4	4	2	1	1	3	Yes
86	S9	Two-way8	Two way	forward	8_meter	2	1	2	3	2	-1	No	No	7	9	N.A.	N.A.	Yes	No	No	public transport	No	No	Yes	2	1	2	2	4	1	4	2	3	2	1	3	5	3	4	5	4	5	4	4	2	1	1	3	Yes
86	S4	Sidewalk12	Wider one way with sidewalk	back	12_meter	3	4	2	4	3	2	No	Yes	1	5	N.A.	N.A.	Yes	No	No	public transport	No	No	Yes	2	1	2	2	4	1	4	2	3	2	1	3	5	3	4	5	4	5	4	4	2	1	1	3	Yes
86	S7	Pedestrian8	Pedestrian only	forward	8_meter	5	4	5	5	4	-1	Yes	No	0	15	N.A.	N.A.	Yes	No	No	public transport	No	No	Yes	2	1	2	2	4	1	4	2	3	2	1	3	5	3	4	5	4	5	4	4	2	1	1	3	Yes
31	S2	Sidewalk8	One way with sidewalk	back	8_meter	4	4	4	4	4	0	No	Yes	0	5	N.A.	N.A.	No	No	Yes	automobile	Yes	walking	Yes	4	4	4	4	5	2	4	1	2	3	2	4	4	3	5	5	5	5	5	5	1	1	1	1	Yes
31	S6	Shared8	One way without sidewalk	back	8_meter	3	3	4	3	3	-1	No	No	1	7	N.A.	N.A.	No	No	Yes	automobile	Yes	walking	Yes	4	4	4	4	5	2	4	1	2	3	2	4	4	3	5	5	5	5	5	5	1	1	1	1	Yes
31	S3	Sidewalk12	Wider one way with sidewalk	forward	12_meter	5	5	5	3	3	0	Yes	Yes	0	8	N.A.	N.A.	No	No	Yes	automobile	Yes	walking	Yes	4	4	4	4	5	2	4	1	2	3	2	4	4	3	5	5	5	5	5	5	1	1	1	1	Yes
31	S1	Sidewalk8	One way with sidewalk	forward	8_meter	2	3	3	2	3	0	No	No	1	4	N.A.	N.A.	No	No	Yes	automobile	Yes	walking	Yes	4	4	4	4	5	2	4	1	2	3	2	4	4	3	5	5	5	5	5	5	1	1	1	1	Yes
31	S10	Two-way8	Two way	back	8_meter	2	2	2	1	2	0	Yes	No	4	6	N.A.	N.A.	No	No	Yes	automobile	Yes	walking	Yes	4	4	4	4	5	2	4	1	2	3	2	4	4	3	5	5	5	5	5	5	1	1	1	1	Yes
31	S5	Shared8	One way without sidewalk	forward	8_meter	3	3	3	3	3	0	Yes	No	2	4	N.A.	N.A.	No	No	Yes	automobile	Yes	walking	Yes	4	4	4	4	5	2	4	1	2	3	2	4	4	3	5	5	5	5	5	5	1	1	1	1	Yes
31	S8	Pedestrian8	Pedestrian only	back	8_meter	5	5	5	4	4	0	Yes	No	0	18	N.A.	N.A.	No	No	Yes	automobile	Yes	walking	Yes	4	4	4	4	5	2	4	1	2	3	2	4	4	3	5	5	5	5	5	5	1	1	1	1	Yes
31	S9	Two-way8	Two way	forward	8_meter	2	2	2	3	2	0	No	No	7	9	N.A.	N.A.	No	No	Yes	automobile	Yes	walking	Yes	4	4	4	4	5	2	4	1	2	3	2	4	4	3	5	5	5	5	5	5	1	1	1	1	Yes
31	S4	Sidewalk12	Wider one way with sidewalk	back	12_meter	5	4	4	4	4	0	No	Yes	1	5	N.A.	N.A.	No	No	Yes	automobile	Yes	walking	Yes	4	4	4	4	5	2	4	1	2	3	2	4	4	3	5	5	5	5	5	5	1	1	1	1	Yes
31	S7	Pedestrian8	Pedestrian only	forward	8_meter	5	5	5	4	4	0	Yes	No	0	15	N.A.	N.A.	No	No	Yes	automobile	Yes	walking	Yes	4	4	4	4	5	2	4	1	2	3	2	4	4	3	5	5	5	5	5	5	1	1	1	1	Yes
36	S2	Sidewalk8	One way with sidewalk	back	8_meter	3	3	4	2	2	-1	No	Yes	0	5	N.A.	N.A.	No	No	No	public transport	No	No	Yes	2	2	2	4	4	1	4	2	4	2	1	3	1	3	4	4	5	5	4	3	1	1	1	3	Yes
36	S6	Shared8	One way without sidewalk	back	8_meter	3	2	2	2	2	0	No	No	1	7	N.A.	N.A.	No	No	No	public transport	No	No	Yes	2	2	2	4	4	1	4	2	4	2	1	3	1	3	4	4	5	5	4	3	1	1	1	3	Yes
36	S3	Sidewalk12	Wider one way with sidewalk	forward	12_meter	5	5	4	3	2	1	Yes	Yes	0	8	N.A.	N.A.	No	No	No	public transport	No	No	Yes	2	2	2	4	4	1	4	2	4	2	1	3	1	3	4	4	5	5	4	3	1	1	1	3	Yes
36	S1	Sidewalk8	One way with sidewalk	forward	8_meter	4	3	3	2	2	0	No	No	1	4	N.A.	N.A.	No	No	No	public transport	No	No	Yes	2	2	2	4	4	1	4	2	4	2	1	3	1	3	4	4	5	5	4	3	1	1	1	3	Yes
36	S10	Two-way8	Two way	back	8_meter	4	3	3	2	2	0	Yes	No	4	6	N.A.	N.A.	No	No	No	public transport	No	No	Yes	2	2	2	4	4	1	4	2	4	2	1	3	1	3	4	4	5	5	4	3	1	1	1	3	Yes
36	S5	Shared8	One way without sidewalk	forward	8_meter	4	4	4	3	3	0	Yes	No	2	4	N.A.	N.A.	No	No	No	public transport	No	No	Yes	2	2	2	4	4	1	4	2	4	2	1	3	1	3	4	4	5	5	4	3	1	1	1	3	Yes
36	S8	Pedestrian8	Pedestrian only	back	8_meter	5	5	5	4	3	0	Yes	No	0	18	N.A.	N.A.	No	No	No	public transport	No	No	Yes	2	2	2	4	4	1	4	2	4	2	1	3	1	3	4	4	5	5	4	3	1	1	1	3	Yes
36	S9	Two-way8	Two way	forward	8_meter	3	3	2	2	2	1	No	No	7	9	N.A.	N.A.	No	No	No	public transport	No	No	Yes	2	2	2	4	4	1	4	2	4	2	1	3	1	3	4	4	5	5	4	3	1	1	1	3	Yes
36	S4	Sidewalk12	Wider one way with sidewalk	back	12_meter	4	5	5	3	3	0	No	Yes	1	5	N.A.	N.A.	No	No	No	public transport	No	No	Yes	2	2	2	4	4	1	4	2	4	2	1	3	1	3	4	4	5	5	4	3	1	1	1	3	Yes
36	S7	Pedestrian8	Pedestrian only	forward	8_meter	5	5	5	4	3	0	Yes	No	0	15	N.A.	N.A.	No	No	No	public transport	No	No	Yes	2	2	2	4	4	1	4	2	4	2	1	3	1	3	4	4	5	5	4	3	1	1	1	3	Yes
84	S2	Sidewalk8	One way with sidewalk	back	8_meter	4	3	2	3	2	1	No	Yes	0	5	N.A.	N.A.	No	No	Yes	public transport	No	No	Yes	4	2	4	4	3	1	1	1	1	1	1	4	4	1	3	4	4	4	4	3	1	1	1	2	Yes
84	S6	Shared8	One way without sidewalk	back	8_meter	4	3	3	2	2	0	No	No	1	7	N.A.	N.A.	No	No	Yes	public transport	No	No	Yes	4	2	4	4	3	1	1	1	1	1	1	4	4	1	3	4	4	4	4	3	1	1	1	2	Yes
84	S3	Sidewalk12	Wider one way with sidewalk	forward	12_meter	4	4	3	3	3	1	Yes	Yes	0	8	N.A.	N.A.	No	No	Yes	public transport	No	No	Yes	4	2	4	4	3	1	1	1	1	1	1	4	4	1	3	4	4	4	4	3	1	1	1	2	Yes
84	S1	Sidewalk8	One way with sidewalk	forward	8_meter	4	4	3	3	3	1	No	No	1	4	N.A.	N.A.	No	No	Yes	public transport	No	No	Yes	4	2	4	4	3	1	1	1	1	1	1	4	4	1	3	4	4	4	4	3	1	1	1	2	Yes
84	S10	Two-way8	Two way	back	8_meter	3	3	3	2	2	0	Yes	No	4	6	N.A.	N.A.	No	No	Yes	public transport	No	No	Yes	4	2	4	4	3	1	1	1	1	1	1	4	4	1	3	4	4	4	4	3	1	1	1	2	Yes
84	S5	Shared8	One way without sidewalk	forward	8_meter	3	2	3	3	2	-1	Yes	No	2	4	N.A.	N.A.	No	No	Yes	public transport	No	No	Yes	4	2	4	4	3	1	1	1	1	1	1	4	4	1	3	4	4	4	4	3	1	1	1	2	Yes
84	S8	Pedestrian8	Pedestrian only	back	8_meter	5	5	5	5	5	0	Yes	No	0	18	N.A.	N.A.	No	No	Yes	public transport	No	No	Yes	4	2	4	4	3	1	1	1	1	1	1	4	4	1	3	4	4	4	4	3	1	1	1	2	Yes
84	S9	Two-way8	Two way	forward	8_meter	4	3	4	3	2	-1	No	No	7	9	N.A.	N.A.	No	No	Yes	public transport	No	No	Yes	4	2	4	4	3	1	1	1	1	1	1	4	4	1	3	4	4	4	4	3	1	1	1	2	Yes
84	S4	Sidewalk12	Wider one way with sidewalk	back	12_meter	4	3	3	3	3	0	No	Yes	1	5	N.A.	N.A.	No	No	Yes	public transport	No	No	Yes	4	2	4	4	3	1	1	1	1	1	1	4	4	1	3	4	4	4	4	3	1	1	1	2	Yes
84	S7	Pedestrian8	Pedestrian only	forward	8_meter	5	5	5	4	4	0	Yes	No	0	15	N.A.	N.A.	No	No	Yes	public transport	No	No	Yes	4	2	4	4	3	1	1	1	1	1	1	4	4	1	3	4	4	4	4	3	1	1	1	2	Yes
[truncated: 9 more columns]

## Sheet: dictionary
Variable Name	Data Type	Definition	Values	Units	Note
random_ID	String	random ID of participant	Alphanumeric	N/A	In the preliminary questionnaire, we coded the participant's ID in the format of random alphabetic IDs, where P stands for participant and number is the random number.
scenario	String	scenario that the participant evaluated	Alphanumeric	N/A	Scenario
Road_type_code	String	The code of road's type	Sidewalk8, Sidewalk12, Shared8, Pedestrian8, Two-way8	N/A	Scenario
Road_type		The type of road	One way with sidewalk, Wider one way with sidewalk, One way without sidewalk , Pedestrian, Two way	N/A	Scenario
Direction	String	Pedestrian traffic view (for recongizing the approaching car)	Forward , Backward	N/A	Scenario
Width_road	String	Width of the road	8-meter, 12-meter	N/A	Scenario
Convenience	Integer	The rating of conveniene for walking	1 (low) to 5 (high)	Scale	Experiment questionnaire
Safe_walk	Integer	The rating of safety for walking	1 (low) to 5 (high)	Scale	Experiment questionnaire
Safe_cross	Integer	The rating of safety for crossing	1 (low) to 5 (high)	Scale	Experiment questionnaire
Attractiveness	Integer	The rating of attractiveness of scenario	1 (low) to 5 (high)	Scale	Experiment questionnaire
Willing_walk	Integer	The rating of willingness to walk	1 (low) to 5 (high)	Scale	Experiment questionnaire
Safety_walk_cross	Integer	The gap of safety between walking and crossing	1 (low) to 5 (high)	Scale	Experiment questionnaire
B_plane_var	String	The availability of building plane variation	Yes, No	N/A	Scenario
Bench	String	Presence of benches	Yes, No	N/A	Scenario
car_parked	Integer	The number of parked car	Numeric	units	Scenario
people	Integer	The number of pedestrian	Numeric	units	Scenario
P_A1_age	Integer	Age of participant	Numeric	Years old	Due to the privacy issue, this information is not shared
P_A2_gender	String	Gender of participant	Male, Female, Other	N/A	Due to the privacy issue, this information is not shared
P_A3_wearglass	String	the participant wear glasses or not	Yes, No	N/A	Preliminary questionnaire
P_A4_health	String	Good health of participant	Yes, No	N/A	Preliminary questionnaire
P_A5_driving_lic	String	the ownership of driving licence	Yes, No	N/A	Preliminary questionnaire
P_A6_travel._mode	String	The principle transport mode to go to commerial area	Public transport, Automobile, by foot	N/A	Preliminary questionnaire
P_A7_accident	String	The experience of car accident in the past	Yes, No	N/A	Preliminary questionnaire
P_A7_1_accident_type	String	The type of car accident	No, Vehicle-related, Walking	N/A	Preliminary questionnaire
P_B1_.VR_experience	String	The experience of VR	Yes, No	N/A	Preliminary questionnaire
P_D1_Hurry_Cross	Integer	how much to agree" When I'm in a hurry, I cross the street without using the crosswalk"	1 (low) to 5 (high)	Scale	Preliminary questionnaire
P_D2_Jaywalk_No_Hurry	Integer	how much to agree" Even if I'm not in a hurry, I jaywalk"	1 (low) to 5 (high)	Scale	Preliminary questionnaire
P_D3_Jaywalk_No_Car	Integer	how much to agree" If there are no passing vehicles, I jaywalk"	1 (low) to 5 (high)	Scale	Preliminary questionnaire
P_D4_Jaywalk_with_Dest	Integer	how much to agree" When I'm in a hurry, I cross the street without using the crosswalk"	1 (low) to 5 (high)	Scale	Preliminary questionnaire
P_D5_Careful_Compared	Integer	how much to agree" Compared to other people, I tend to be more careful when crossing the road"	1 (low) to 5 (high)	Scale	Preliminary questionnaire
P_D6_Walk_On_Road	Integer	how much to agree"I walk on the roadway even when there is a sidewalk"	1 (low) to 5 (high)	Scale	Preliminary questionnaire
P_D7_Cross_Busy_Stopped	Integer	how much to agree"When cars are stopped on a busy road, I cross the street while avoiding them"	1 (low) to 5 (high)	Scale	Preliminary questionnaire
P_D8_Cross_No_Mind	Integer	how much to agree" I cross without paying attention to the flow of traffic"	1 (low) to 5 (high)	Scale	Preliminary questionnaire
P_D9_Diff_Thinking_Walk	Integer	how much to agree" I get distracted while walking"	1 (low) to 5 (high)	Scale	Preliminary questionnaire
P_D10_Cell_Phone_Cross	Integer	how much to agree" I use my cellular phone when crossing"	1 (low) to 5 (high)	Scale	Preliminary questionnaire
P_D11_Cross_Unclear_Surr	Integer	how much to agree" I cross the street even if I cannot clearly see my surroundings due to obstacles"	1 (low) to 5 (high)	Scale	Preliminary questionnaire
P_D12_Likelihood_Compared	Integer	how much to agree" I am less likely to be involved in a car accident than other people"	1 (low) to 5 (high)	Scale	Preliminary questionnaire
P_D13_Willing_Detour_Safety	Integer	how much to agree" Considering the risk of traffic accidents, I am willing to take a detour"	1 (low) to 5 (high)	Scale	Preliminary questionnaire
P_D14_Willing_Take_Risks	Integer	how much to agree" I am willing to take risks to save time "	1 (low) to 5 (high)	Scale	Preliminary questionnaire
F_A1_Clear_Differences	Integer	The rating of how different the scenaior was	1 (low) to 5 (high)	Scale	Following-up questionnaire
F_A2_Effect_Env_Traffic_Safe	Integer	how much to agree "differences in street environment of each scenario affect transportation safety"	1 (low) to 5 (high)	Scale	Following-up questionnaire
F_B1_Realistic_Situation	Integer	how much to agree "I felt like the presented situation was real"	1 (low) to 5 (high)	Scale	Following-up questionnaire
F_B2_Feel_Visited_Place	Integer	how much to agree "I felt like I had been to the presented place."	1 (low) to 5 (high)	Scale	Following-up questionnaire
F_B3_Immersion_Presented	Integer	how much to agree "I immersed myself in the presented situation and conducted the experiment"	1 (low) to 5 (high)	Scale	Following-up questionnaire
F_B4__Intense	Integer	how much to agree "The experience through the experiment was intense"	1 (low) to 5 (high)	Scale	Following-up questionnaire
F_C2.1.Presence_sidewalk	String	The selection of sidewalk as importance factor on safety	Yes, No	N/A	Following-up questionnaire
F_C2.1.building	String	The selection of building as importance factor on safety	Yes, No	N/A	Following-up questionnaire
F_C2.1.parked_car	String	The selection of parked car as importance factor on safety	Yes, No	N/A	Following-up questionnaire
F_C2.1.pavement	String	The selection of pavement as importance factor on safety	Yes, No	N/A	Following-up questionnaire
F_C2.1.street_facilities	String	The selection of street facilities as importance factor on safety	Yes, No	N/A	Following-up questionnaire
F_C2.1.one-way_traffic	String	The selection of one-way road as importance factor on safety	Yes, No	N/A	Following-up questionnaire
F_C2.1.vehicle_direction	String	The selection of vehicle direction as importance factor on safety	Yes, No	N/A	Following-up questionnaire
F_C2.1.traffic_light	String	The selection of traffic lights as importance factor on safety	Yes, No	N/A	Following-up questionnaire
F_C2.1.noise	Integer	The selection of noise as importance factor on safety	Yes, No	N/A	Following-up questionnaire
F_C2.1.width_sidewalk	Integer	The selection of width of sidewalk as importance factor on safety	Yes, No	Meters	Following-up questionnaire
F_C1_Dizziness	Integer	how much to agree "I was dizzy during the experiment"	1 (low) to 5 (high)	Scale	Following-up questionnaire
F_C2_Nausea	Integer	how much to agree "I felt nauseous during the experiment"	1 (low) to 5 (high)	Scale	Following-up questionnaire
F_C3_Headache	Integer	how much to agree "I got a headache during the experiment"	1 (low) to 5 (high)	Scale	Following-up questionnaire
F_C4_Eye_Fatigue	Integer	how much to agree "I felt eye strain during the experiment"	1 (low) to 5 (high)	Scale	Following-up questionnaire
